# Supplementary material for: Association of Killer Cell Immunoglobulin- Like Receptor Genes in Iranian Patients with Rheumatoid Arthritis
Source: PLoS One. 2015 Dec 11;10(12):e0143757. doi: 10.1371/journal.pone.0143757 (PMC4687638; doi:10.1371/journal.pone.0143757)
Supplement: S2 File — (XLSX) [file pone.0143757.s002.xlsx]

## Sheet: Sheet1
	KIR2DL1	KIR2DL2	KIR2DL3	KIR2DL4	KIR2DL5a	KIR2DL5b	KIR2DS1	KIR2DS2	KIR2DS3	KIR2DS4F	KIR2DS4V	KIR2DS5	KIR3DL1	KIR3DL2	KIR3DL3	KIR3DS1	KIR2DP1	KIR3DP1001	KIR3DP1002	HLAC1Asn	HLAC2Lye	HLABW4Thre	HLABW4ILe	HLABW4A1	HLABW4A2
RA-1	P	P	P	P	N	P	P	P	P	N	P	N	P	P	P	N	P	N	P	P	P	N	N	N	P
RA-2	P	N	P	P	P	N	P	N	N	P	N	P	P	P	P	P	P	N	P	P	P	N	P	N	P
RA-3	P	P	N	P	P	P	P	P	P	N	P	P	P	P	P	P	P	P	P	P	P	P	N	N	P
RA-4	P	P	P	P	N	P	P	P	P	N	P	N	P	P	P	N	P	N	P	P	P	N	N	N	P
RA-5	P	N	P	P	N	N	N	N	N	N	P	N	P	P	P	N	P	N	P	N	N	N	P	N	P
RA-6	P	P	P	P	N	P	P	P	P	N	P	N	P	P	P	N	P	N	P	P	P	N	P	N	P
RA-7	P	P	P	P	P	P	P	P	P	N	P	P	P	P	P	P	P	N	P	N	N	N	N	N	P
RA-8	P	P	P	P	N	P	N	P	N	P	P	N	P	P	P	N	P	P	P	P	P	N	P	P	P
RA-9	P	P	N	P	P	P	P	P	P	N	P	N	P	P	P	P	P	N	P	N	N	N	P	N	P
RA-10	P	N	P	P	P	N	P	N	N	N	P	P	P	P	P	P	P	N	P	P	P	N	N	P	P
RA-11	P	N	P	P	N	N	N	N	N	P	P	N	P	P	P	N	P	N	P	P	P	N	P	P	P
RA-12	P	P	P	P	N	P	N	P	N	P	N	N	P	P	P	N	P	N	P	P	P	N	N	N	P
RA-13	P	N	P	P	N	N	N	N	N	N	P	N	P	P	P	N	P	N	P	P	P	N	P	N	P
RA-14	P	P	P	P	P	P	P	P	P	N	P	P	P	P	P	P	P	N	P	N	P	N	N	P	P
RA-15	P	P	P	P	N	P	N	P	N	N	P	N	P	P	P	N	P	P	P	P	N	N	P	P	P
RA-16	N	P	P	P	N	P	P	P	N	N	P	N	P	P	P	N	P	P	N	N	N	N	N	P	P
RA-17	P	N	P	P	P	N	N	N	N	P	P	N	P	P	P	P	P	P	P	N	P	P	N	N	P
RA-18	P	N	P	P	N	N	N	N	N	N	P	N	P	P	P	N	P	N	P	P	P	N	N	N	P
RA-19	P	N	P	P	P	N	P	N	N	N	P	P	P	P	P	P	P	N	P	N	P	N	N	N	P
RA-20	P	P	N	P	N	P	P	P	P	N	P	N	P	P	P	N	P	P	P	P	P	N	N	P	P
RA-21	P	P	P	P	P	P	P	P	P	N	N	N	P	P	P	P	P	N	P	P	N	N	N	N	P
RA-22	P	N	P	P	N	N	N	N	N	P	P	N	N	P	P	N	P	N	P	N	P	N	N	N	P
RA-23	P	N	P	P	N	N	N	N	N	N	P	N	P	P	P	N	P	N	P	N	N	N	N	N	P
RA-24	P	N	P	P	N	N	N	N	N	P	P	N	P	P	P	N	P	N	P	P	N	P	N	N	P
RA-25	P	N	P	P	P	N	P	N	N	N	P	P	P	P	P	P	P	N	P	P	P	P	N	N	P
RA-26	P	N	P	P	P	N	P	N	P	N	P	N	P	P	P	P	P	N	P	P	N	N	P	N	P
RA-27	P	N	P	P	N	N	N	N	N	N	P	N	P	P	P	N	P	N	P	P	P	N	N	N	P
RA-28	P	P	P	P	P	P	P	P	P	N	P	P	P	P	P	P	P	N	P	P	N	N	P	N	P
RA-29	P	N	P	P	P	N	P	N	P	P	N	N	P	P	P	P	P	N	P	P	N	N	P	N	P
RA-30	P	N	P	P	N	N	N	N	N	N	P	N	P	P	P	N	P	N	P	N	P	N	N	P	P
RA-31	P	N	P	P	N	N	N	N	N	N	P	N	P	P	P	N	P	N	P	N	N	N	N	N	P
RA-32	P	N	P	P	N	N	N	N	N	P	P	N	P	P	P	N	P	N	P	P	P	N	N	P	P
RA-33	P	N	P	P	N	N	N	N	N	N	P	N	P	P	P	N	P	P	P	P	P	N	N	N	P
RA-34	P	P	P	P	P	P	P	P	N	N	P	P	P	P	P	P	P	N	P	P	P	N	P	N	P
RA-35	P	N	P	P	N	N	N	N	N	N	P	N	P	P	P	N	P	P	P	P	N	N	N	N	P
RA-36	P	P	P	P	N	N	N	P	N	P	P	N	P	P	P	N	P	P	P	N	P	N	N	N	P
RA-37	P	P	P	P	N	N	N	P	N	N	P	N	P	P	P	N	P	N	P	P	N	N	P	N	P
RA-38	P	N	P	P	P	N	P	N	N	N	P	P	P	P	P	P	P	N	P	N	N	N	N	N	P
RA-39	P	N	P	P	N	N	N	N	N	N	P	N	P	P	P	N	P	P	P	N	P	N	P	P	P
RA-40	P	P	P	P	N	P	N	P	N	N	P	N	P	P	P	N	P	N	P	N	P	P	N	N	P
RA-41	P	P	P	P	N	P	P	P	P	N	P	N	P	P	P	N	P	N	P	P	N	N	P	N	P
RA-43	P	N	P	P	P	N	P	N	N	N	P	P	P	P	P	P	P	N	P	P	P	N	P	N	P
RA-44	P	P	P	P	N	P	P	P	P	P	P	N	P	P	P	N	P	N	P	P	N	N	N	N	P
RA-45	P	N	P	P	N	N	N	N	N	P	P	N	P	P	P	N	P	P	P	P	P	N	P	N	P
RA-46	P	P	P	P	P	P	P	P	N	N	P	P	P	P	P	P	P	P	P	N	P	P	N	P	P
RA-47	P	P	P	P	N	N	N	P	N	P	P	N	P	P	P	N	P	P	P	P	N	N	N	P	P
RA-48	P	P	N	P	N	P	P	P	P	N	P	N	P	P	P	N	P	N	P	P	P	N	N	N	P
RA-49	P	N	N	P	P	P	P	P	P	N	P	N	P	P	P	P	P	P	P	N	P	P	P	N	P
RA-50	P	N	P	P	N	N	N	N	N	N	P	N	P	P	P	N	P	N	P	N	N	N	P	N	P
RA-51	P	N	P	P	N	N	N	N	N	P	P	N	P	P	P	N	P	N	P	N	P	N	N	N	P
RA-52	N	N	N	P	N	P	N	P	N	P	P	N	P	P	P	N	N	P	N	N	P	N	N	N	P
RA-53	P	N	P	P	N	N	N	N	N	N	P	N	P	P	P	N	P	N	P	P	P	P	N	P	P
RA-54	P	P	P	P	N	N	N	N	N	N	P	N	P	P	P	N	P	N	P	P	N	N	N	N	P
RA-55	P	P	P	P	N	P	P	P	P	P	P	N	P	P	P	N	P	N	P	P	P	N	N	P	P
RA-56	P	N	P	P	P	P	P	P	P	P	P	N	P	P	P	P	P	P	P	P	P	N	P	P	P
RA-57	P	N	P	P	N	P	P	P	P	N	P	N	P	P	P	N	P	N	P	N	P	N	P	N	P
RA-58	P	N	P	P	P	P	P	P	N	N	N	P	N	P	P	P	P	N	P	P	P	N	P	N	N
RA-59	P	N	P	P	N	N	N	N	N	N	P	N	P	P	P	N	P	N	P	P	N	N	P	P	P
RA-60	P	P	P	P	N	N	N	N	N	N	P	N	P	P	P	N	P	N	P	P	P	N	N	N	P
RA-61	P	N	P	P	P	N	P	P	P	N	P	P	P	P	P	P	P	N	P	P	N	P	P	P	P
RA-63	P	N	P	P	N	N	N	N	N	N	P	N	P	P	P	N	P	N	P	N	P	N	P	N	P
RA-64	P	N	P	P	P	N	P	N	N	N	P	N	P	P	P	P	P	N	P	N	P	N	N	P	P
RA-67	P	P	P	P	N	N	N	N	N	P	P	N	P	P	P	N	P	N	P	P	P	N	P	N	P
RA-69	P	P	N	P	P	P	P	P	P	N	N	P	N	P	P	P	P	N	P	P	P	N	P	N	P
RA-70	P	P	N	P	P	P	P	P	P	N	N	P	P	P	P	P	P	N	P	P	P	P	P	P	P
RA-71	N	N	N	P	N	P	N	P	N	N	P	N	N	P	P	N	N	P	N	P	P	N	P	N	P
RA-72	P	N	P	P	P	N	P	N	N	N	N	P	N	P	P	P	P	N	P	P	P	N	N	N	P
RA-73	P	N	P	P	N	N	N	P	N	N	P	N	P	P	P	N	P	N	P	P	P	N	P	N	P
RA-74	P	N	P	P	P	N	P	N	N	N	P	P	P	P	P	P	P	N	P	P	N	N	P	P	P
RA-75	P	P	P	P	N	N	N	N	N	P	P	N	P	P	P	N	P	N	P	P	N	N	N	N	P
RA-76	P	N	P	P	P	P	P	P	P	N	P	N	P	P	P	P	P	N	P	P	P	N	N	P	P
RA-77	P	P	P	P	N	N	N	N	N	N	P	N	P	P	P	N	P	N	P	P	N	N	N	N	P
RA-78	P	P	P	P	P	P	P	P	N	N	P	P	P	P	P	P	P	P	P	P	P	N	P	N	P
RA-79	P	N	P	P	N	N	N	N	N	N	P	N	P	P	P	N	P	N	P	P	P	N	P	N	P
RA-80	P	N	P	P	P	N	N	N	N	N	P	N	P	P	P	P	P	P	P	P	P	N	P	N	P
RA-81	P	N	P	P	N	N	N	N	N	N	P	N	P	P	P	N	P	N	P	N	P	N	P	P	P
RA-82	P	N	P	P	N	N	P	N	N	N	N	P	N	P	P	P	P	N	P	P	P	N	P	N	P
RA-83	P	P	P	P	P	P	P	P	P	P	N	P	P	P	P	P	P	N	P	P	P	N	P	N	P
RA-84	P	P	P	P	N	P	P	P	P	N	P	N	P	P	P	N	P	N	P	P	P	N	P	N	P
RA-85	P	P	N	P	N	P	P	P	P	N	P	N	P	P	P	N	P	P	P	P	P	N	P	N	P
RA-86	P	N	P	P	P	N	P	P	N	N	N	P	N	P	P	P	P	N	P	P	P	N	P	N	P
RA-87	P	P	P	P	P	P	P	P	P	N	P	P	P	P	P	P	P	N	P	P	P	N	N	P	P
RA-88	P	N	P	P	N	N	N	N	N	P	P	N	P	P	P	N	P	N	P	P	P	N	P	P	P
RA-89	P	N	P	P	P	N	P	N	N	N	P	P	P	P	P	P	P	N	P	P	P	N	P	N	P
RA-90	P	P	P	P	N	P	N	P	N	N	P	N	P	P	P	N	P	P	P	P	P	N	P	N	P
RA-91	P	N	P	P	N	N	N	N	N	P	P	N	P	P	P	N	P	N	P	P	P	N	N	N	P
RA-93	P	N	P	P	N	N	N	N	N	N	P	N	P	P	P	N	P	N	P	P	P	N	P	N	P
RA-94	P	P	P	P	P	P	P	P	P	P	P	P	P	P	P	P	P	N	P	P	P	N	N	N	P
RA-95	P	P	P	P	P	P	P	P	N	N	N	P	N	P	P	P	P	N	P	P	P	N	N	N	P
RA-96	P	P	P	P	N	P	N	P	P	N	P	N	P	P	P	N	P	N	P	P	P	N	N	P	P
RA-97	P	P	P	P	N	N	N	P	N	N	P	N	P	P	P	N	P	N	P	P	P	N	N	N	P
RA-98	P	N	P	P	N	N	N	N	N	P	P	N	P	P	P	N	P	N	P	P	P	N	N	N	P
RA-99	P	P	P	P	N	P	P	P	N	N	P	P	P	P	P	P	P	P	P	N	P	N	N	N	P
RA-100	P	P	P	P	N	P	P	P	P	N	P	P	P	P	P	P	P	N	P	P	P	N	N	P	P
RA-101	P	P	P	P	N	N	P	P	P	N	P	N	P	P	P	P	P	N	P	P	P	N	P	N	P
RA-102	P	P	N	P	P	P	P	P	P	N	N	N	N	P	P	P	P	N	P	P	N	N	P	P	P
RA-103	P	N	P	P	N	N	N	N	N	P	P	N	P	P	P	N	P	N	P	N	P	N	N	N	P
RA-104	P	N	P	P	N	N	P	N	N	N	P	N	P	P	P	N	P	N	P	P	N	P	P	N	P
RA-105	P	P	P	P	N	P	P	P	P	N	P	N	P	P	P	P	P	P	P	P	N	N	N	N	P
RA-106	P	N	P	P	P	N	P	N	N	N	P	P	P	P	P	P	P	N	P	N	P	N	N	P	P
RA-107	P	P	P	P	P	P	P	P	P	N	N	P	N	P	P	P	P	N	P	P	P	N	P	N	P
RA-108	P	P	N	P	N	P	P	P	P	N	P	N	P	P	P	P	P	P	P	P	P	N	P	N	P
RA-109	P	P	P	P	N	P	P	P	N	P	P	N	P	P	P	N	P	N	P	P	N	P	P	P	P
RA-110	P	N	P	P	P	N	P	N	P	N	P	P	P	P	P	P	P	N	P	P	N	P	P	N	P
RA-112	P	P	P	P	N	P	P	P	N	N	P	N	P	P	P	N	P	N	P	P	P	N	N	N	P
RA-113	P	N	P	P	P	N	N	N	P	P	P	N	P	P	P	P	P	P	P	P	P	N	P	N	P
RA-114	P	P	P	P	N	N	P	P	N	N	P	N	P	P	P	N	P	N	P	P	P	N	N	N	P
RA-116	P	N	P	P	N	N	N	N	N	P	P	N	P	P	P	N	P	N	P	N	P	N	N	N	P
RA-117	P	P	P	P	N	P	N	P	N	N	P	N	P	P	P	N	P	P	P	P	P	N	N	N	P
RA-118	P	P	P	P	P	P	P	P	N	P	N	P	P	P	P	P	P	P	P	P	N	N	P	N	P
RA-119	P	P	P	P	P	P	P	P	P	N	P	N	P	P	P	P	P	N	P	P	P	N	P	N	P
RA-120	P	N	P	P	N	N	P	N	P	P	P	N	P	P	P	P	P	N	P	N	N	N	N	N	N
RA-121	P	P	P	P	N	P	N	P	N	N	P	N	P	P	P	N	P	P	P	P	N	N	P	N	P
RA-122	P	P	P	P	N	P	P	P	P	P	N	P	P	P	P	P	P	N	P	N	P	N	P	N	P
RA-123	P	N	P	P	N	N	N	N	N	N	P	N	P	P	P	N	P	N	P	P	P	N	P	N	P
RA-124	P	N	P	P	N	N	N	N	N	P	N	N	P	P	P	N	P	N	P	P	N	N	P	P	P
RA-125	P	N	P	P	P	N	P	N	N	N	N	P	N	P	P	P	P	N	P	P	N	N	N	N	P
RA-126	P	P	P	P	N	P	N	P	N	N	P	P	P	P	P	N	P	P	P	P	P	N	N	N	P
RA-127	P	N	P	P	N	N	N	N	N	N	P	N	P	P	P	N	P	N	P	P	P	N	N	P	P
RA-128	P	P	N	P	N	P	P	P	P	P	P	N	P	P	P	N	P	N	P	N	N	N	N	P	P
RA-129	P	N	P	P	P	N	P	P	N	N	P	P	P	P	P	P	P	N	P	P	N	N	P	N	P
RA-130	P	P	P	P	N	P	N	N	N	N	P	N	P	P	P	N	P	P	P	N	P	N	P	P	P
RA-131	P	P	P	P	N	P	P	P	N	P	P	P	P	P	P	N	P	N	P	P	N	N	N	N	P
RA-132	P	P	P	P	N	P	P	P	P	N	P	N	P	P	P	N	P	N	P	P	N	N	N	N	P
RA-133	P	N	P	P	N	N	N	P	N	N	P	N	P	P	P	N	P	N	P	N	P	N	N	N	P
RA-134	P	P	P	P	P	P	P	P	N	P	N	N	P	P	P	P	P	P	P	P	P	N	P	N	P
RA-135	P	P	P	P	N	P	P	P	P	N	P	N	P	P	P	N	P	N	P	P	P	P	P	P	P
RA-136	P	P	P	P	P	N	P	P	N	N	P	P	P	P	P	P	P	P	P	P	P	N	N	N	P
RA-137	P	P	P	P	N	P	N	P	N	N	P	N	P	P	P	N	P	P	P	P	P	N	N	N	P
RA-138	P	N	P	P	P	P	P	P	N	P	N	P	P	P	P	P	P	N	P	P	N	N	N	N	P
RA-139	P	P	P	P	P	N	P	P	P	N	P	P	P	P	P	P	P	N	P	P	P	N	N	P	P
RA-140	P	N	P	P	N	N	N	N	N	N	P	N	P	P	P	N	P	N	P	P	P	N	N	N	P
RA-142	P	N	P	P	N	P	P	N	N	N	P	P	P	P	P	P	P	N	P	P	P	P	N	P	P
RA-144	P	P	P	P	N	P	P	P	P	P	P	N	P	P	P	N	P	N	P	P	P	N	P	P	P
RA-145	P	P	P	P	N	N	P	P	P	P	P	N	P	P	P	N	P	N	P	P	P	N	P	P	P
RA-147	P	N	P	P	N	N	N	N	N	N	P	N	P	P	P	N	P	N	P	P	N	N	N	N	P
RA-148	P	N	P	P	P	N	P	N	N	N	P	P	P	P	P	P	P	N	P	N	N	N	P	P	P
RA-149	P	N	P	P	N	N	N	N	N	P	P	N	P	P	P	N	P	N	P	P	P	N	N	N	P
RA-150	P	P	P	P	N	P	N	P	N	P	P	N	P	P	P	N	P	P	P	N	P	P	N	P	P
RA-151	P	P	P	P	P	P	P	P	P	P	N	N	P	P	P	P	P	N	P	P	N	N	N	N	P
RA-152	P	N	P	P	N	N	P	P	N	N	P	N	P	P	P	N	P	N	P	P	P	N	P	N	P
RA-153	P	N	P	P	N	N	N	N	N	N	P	N	P	P	P	N	P	N	P	N	N	N	N	N	P
RA-154	P	N	P	P	P	N	P	N	N	N	P	P	P	P	P	P	P	N	P	P	N	N	P	N	P
RA-156	P	N	P	P	N	N	N	N	N	N	P	N	P	P	P	N	P	N	P	P	P	N	P	P	P
RA-157	P	P	N	P	P	P	P	P	N	N	P	P	P	P	P	N	P	N	P	P	P	N	N	N	P
RA-158	P	P	N	P	P	P	P	P	P	N	N	P	N	P	P	P	P	N	P	P	P	N	P	N	P
RA-159	P	N	P	P	N	N	N	N	N	P	P	N	P	P	P	N	P	N	P	P	P	N	N	P	P
RA-160	P	N	P	P	N	N	P	N	N	N	P	N	P	P	P	N	P	N	P	N	N	N	N	N	P
RA-161	P	P	P	P	N	P	P	P	P	N	P	N	P	P	P	N	P	N	P	P	N	N	P	N	P
RA-162	P	P	P	P	N	P	P	P	P	P	P	N	P	P	P	N	P	N	P	P	P	N	N	P	P
RA-163	P	P	P	P	N	P	P	P	P	N	P	N	P	P	P	N	P	N	P	P	N	P	P	N	P
RA-165	P	N	P	P	N	P	N	P	N	P	P	N	P	P	P	N	P	P	P	P	P	N	P	N	P
RA-166	P	P	P	P	P	N	P	N	N	P	N	P	P	P	P	P	P	N	P	N	P	N	P	P	P
RA-167	P	P	P	P	P	P	P	P	N	P	N	P	P	P	P	P	P	P	P	P	P	P	N	P	P
RA-168	P	N	P	P	N	N	N	N	N	N	P	N	P	P	P	N	P	N	P	P	P	N	P	N	P
RA-169	P	N	P	P	P	N	N	N	N	N	P	N	P	P	P	P	P	P	P	P	P	P	P	N	P
RA-170	P	P	P	P	N	P	P	P	P	N	P	N	P	P	P	N	P	N	P	P	P	N	N	N	P
RA-171	P	N	P	P	N	N	N	N	N	N	P	N	P	P	P	N	P	N	P	P	N	N	P	N	P
RA-172	P	P	P	P	N	P	P	P	P	N	P	N	P	P	P	N	P	N	P	P	P	N	P	N	P
RA-173	P	N	P	P	N	N	N	N	N	P	N	N	P	P	P	N	P	N	P	N	P	N	N	N	P
RA-174	P	N	P	P	P	N	P	N	P	N	P	N	P	P	P	P	P	N	P	P	P	N	P	P	P
RA-175	P	N	P	P	N	N	N	N	N	N	P	N	P	P	P	N	P	N	P	N	P	N	P	N	P
RA-176	P	P	P	P	N	P	P	P	P	P	P	N	P	P	P	N	P	N	P	P	N	N	N	N	P
RA-177	P	N	P	P	N	N	N	N	N	N	P	N	P	P	P	N	P	N	P	N	P	N	P	N	P
RA-178	P	N	P	P	P	N	N	N	N	N	P	N	P	P	P	P	P	P	P	N	P	N	P	N	P
RA-179	P	P	P	P	N	P	P	P	P	P	N	N	P	P	P	N	P	N	P	P	N	N	N	P	P
RA-180	P	N	P	P	N	N	N	N	N	N	P	N	P	P	P	N	P	N	P	P	N	N	P	P	P
RA-181	P	N	P	P	N	N	N	N	N	N	P	N	P	P	P	N	P	N	P	N	P	N	N	P	P
RA-182	P	P	P	P	N	P	P	P	P	N	P	N	P	P	P	N	P	N	P	P	N	N	P	N	P
RA-183	P	P	P	P	P	P	P	P	N	N	P	P	P	P	P	N	P	N	P	P	N	N	P	N	P
RA-184	P	P	P	P	P	P	P	P	P	P	P	P	P	P	P	N	P	P	P	P	P	N	N	N	P
RA-185	P	N	P	P	P	N	P	N	N	P	P	P	P	P	P	P	P	N	P	P	P	N	P	P	P
RA-186	P	N	P	P	N	N	N	N	N	P	P	N	P	P	P	N	P	N	P	N	P	N	N	P	P
RA-187	P	P	P	P	N	P	N	P	N	P	P	N	P	P	P	N	P	P	P	P	P	N	N	N	P
RA-188	P	N	P	P	P	N	N	N	N	P	N	N	P	P	P	N	P	P	P	N	P	N	P	N	P
RA-189	P	N	P	P	N	N	N	N	N	N	P	N	P	P	P	N	P	N	P	N	P	N	N	N	P
RA-190	P	N	P	P	N	N	N	N	N	N	P	N	P	P	P	N	P	N	P	P	N	N	P	P	P
RA-191	P	P	N	P	N	P	P	P	P	N	P	N	P	P	P	N	P	P	P	P	N	N	P	N	P
RA-192	P	P	P	P	P	P	P	P	N	N	P	P	P	P	P	N	P	P	P	P	P	N	P	P	P
RA-193	P	P	N	P	N	P	P	P	P	N	P	N	P	P	P	N	P	P	P	P	P	N	P	N	P
RA-194	P	N	P	P	N	N	P	N	P	N	P	N	P	P	P	N	P	N	P	P	P	N	N	N	P
RA-195	P	N	P	P	P	N	P	N	N	P	N	P	P	P	P	P	P	P	P	P	N	N	P	P	P
RA-196	P	P	P	P	N	P	P	P	P	N	P	N	P	P	P	N	P	N	P	P	P	N	P	N	P
RA-197	P	P	P	P	N	P	P	P	P	N	P	N	P	P	P	N	P	N	P	N	P	N	N	P	P
RA-198	P	P	P	P	P	P	P	P	P	N	P	P	P	P	P	N	P	N	P	P	P	N	N	P	P
RA-199	P	N	P	P	P	N	P	N	N	P	N	P	P	P	P	N	P	N	P	P	N	N	P	N	P
RA-200	P	N	P	P	P	N	P	N	N	N	P	P	P	P	P	N	P	N	P	P	P	N	P	N	P
RA-201	P	N	P	P	N	N	N	N	N	P	P	N	P	P	P	N	P	N	P	P	N	N	P	N	P
RA-202	P	P	P	P	P	P	P	P	N	N	P	P	P	P	P	N	P	P	P	N	P	N	P	N	P
RA-203	P	P	P	P	N	P	P	P	P	N	P	N	P	P	P	N	P	N	P	P	P	P	P	P	P
RA-204	P	P	P	P	P	P	P	P	P	N	P	P	P	P	P	N	P	N	P	P	P	N	P	N	P
RA-205	P	P	P	P	P	P	P	P	P	P	N	P	P	P	P	N	P	N	P	N	P	N	N	N	P
RA-206	P	P	P	P	N	P	P	P	P	N	P	N	P	P	P	N	P	N	P	P	N	N	N	N	P
RA-207	P	P	P	P	P	P	P	P	N	P	N	P	P	P	P	N	P	P	P	P	P	N	N	N	P
RA-208	P	P	P	P	P	P	P	P	P	N	N	P	N	P	P	N	P	N	P	P	P	N	P	P	P
RA-209	P	N	P	P	P	N	P	P	N	N	P	P	P	P	P	N	P	N	P	N	N	N	P	N	P
RA-211	P	P	P	P	N	P	N	P	N	N	P	N	P	P	P	N	P	P	P	P	P	N	P	N	P
RA-212	P	P	P	P	P	P	P	P	N	N	P	P	P	P	P	N	P	N	P	P	P	N	N	N	P
RA-213	P	P	P	P	P	P	P	P	P	P	P	N	P	P	P	N	P	N	P	N	P	N	N	N	P
RA-214	P	P	P	P	N	P	P	P	P	P	P	N	P	P	P	N	P	N	P	P	N	P	P	P	P
RA-215	P	P	P	P	P	P	P	P	P	N	P	P	P	P	P	N	P	N	P	N	P	N	N	N	P
RA-216	P	P	N	P	P	P	P	P	P	N	P	P	P	P	P	N	P	P	P	P	P	N	N	N	P
RA-217	P	N	P	P	N	N	N	N	N	N	P	N	P	P	P	N	P	N	P	P	N	N	P	N	P
RA-218	P	N	P	P	N	N	N	N	N	P	P	N	P	P	P	N	P	N	P	P	P	N	N	N	P
RA-219	P	P	N	P	N	P	P	P	P	P	P	N	P	P	P	N	P	P	P	P	N	N	N	P	P
RA-220	P	P	P	P	P	P	P	P	P	N	P	P	P	P	P	N	P	N	P	N	P	N	P	N	P
RA-221	P	P	P	P	P	P	P	P	N	N	P	P	P	P	P	N	P	N	P	N	P	N	N	P	P
RA-222	P	N	P	P	P	N	P	N	P	N	P	P	P	P	P	P	P	N	P	N	P	N	N	N	P
RA-223	P	P	P	P	N	P	P	P	P	N	P	N	P	P	P	P	P	P	P	P	P	N	P	N	P
RA-224	P	P	P	P	N	P	P	P	P	P	P	N	P	P	P	N	P	N	P	N	P	N	N	P	P
RA-225	P	P	P	P	N	P	P	P	P	N	P	N	P	P	P	P	P	N	P	N	P	P	P	N	P
RA-226	P	P	P	P	P	P	P	P	N	N	N	P	N	P	P	N	P	P	P	N	P	N	N	N	P
RA-227	P	P	P	P	P	P	P	P	P	P	N	P	P	P	P	P	P	N	P	P	P	N	N	P	P
RA-228	P	P	N	P	P	P	P	P	N	N	P	P	P	P	P	N	N	P	N	P	P	N	P	P	P
RA-229	P	N	P	P	N	N	N	N	N	P	P	N	P	P	P	N	P	N	P	N	P	N	P	N	P
RA-230	P	P	P	P	N	P	P	P	P	P	P	N	P	P	P	N	P	N	P	P	N	N	N	N	P
RA-231	P	P	N	P	P	P	P	P	P	N	P	P	P	P	P	P	P	P	P	N	N	N	P	N	P
RA-232	P	P	P	P	N	P	P	P	P	P	P	N	P	P	P	N	P	N	P	N	P	N	N	N	P
RA-233	P	P	P	P	P	P	P	P	N	N	P	P	P	P	P	N	P	N	P	P	P	N	P	P	P
RA-234	P	P	P	P	P	P	P	P	P	N	P	P	P	P	P	P	P	N	P	P	P	P	N	N	P
RA-235	P	N	P	P	P	N	P	N	N	N	P	P	P	P	P	P	P	N	P	P	P	N	P	N	P
RA-236	P	N	P	P	P	N	P	N	N	P	N	P	P	P	P	P	P	N	P	N	P	N	P	N	P
RA-237	P	N	P	P	N	N	N	N	N	N	P	N	P	P	P	N	P	N	N	P	P	N	N	P	P
RA-238	P	P	N	P	N	P	P	P	P	N	P	N	P	P	P	N	P	P	P	P	P	N	N	N	P
RA-239	P	P	N	P	N	P	P	P	P	N	P	N	P	P	P	N	P	P	P	P	N	N	N	P	P
RA-240	P	P	P	P	N	P	P	P	P	P	P	N	P	P	P	N	P	N	N	P	N	N	P	N	P
RA-241	P	N	P	P	N	N	N	N	N	N	P	N	P	P	P	N	P	N	N	P	P	N	P	N	P
RA-242	P	N	P	P	P	N	P	N	N	N	P	P	P	P	P	N	P	N	N	N	P	N	N	P	P
RA-243	P	N	P	P	N	N	N	N	N	P	P	N	P	P	P	N	P	N	N	P	N	N	P	N	P
RA-244	P	P	P	P	N	P	N	P	N	P	P	N	P	P	P	N	P	P	P	P	P	N	N	P	P
RA-245	P	P	P	P	P	P	P	P	P	P	P	N	P	P	P	P	P	P	P	N	N	N	N	N	P
RA-246	P	P	N	P	N	P	P	P	P	N	P	N	P	P	P	N	P	P	P	N	P	N	P	N	P
RA-247	P	N	P	P	N	N	N	N	N	N	P	N	P	P	P	N	P	N	N	P	N	P	N	N	P
RA-248	P	P	P	P	P	P	P	P	N	N	P	P	P	P	P	P	P	P	P	P	P	P	N	N	P
RA-249	P	N	P	P	N	N	N	N	N	N	P	N	P	P	P	N	P	N	P	N	P	N	N	N	P
RA-250	P	P	P	P	N	P	N	P	N	P	P	N	P	P	P	N	P	P	P	P	N	N	N	P	P
RA-251	P	P	N	P	N	P	P	P	P	P	P	N	P	P	P	N	P	N	P	N	P	N	P	N	P
RA-252	P	N	P	P	P	N	P	P	N	N	P	P	P	P	P	P	P	N	P	P	N	P	P	N	P
RA-253	P	N	P	P	P	N	P	N	N	N	P	P	P	P	P	P	P	N	P	P	N	N	P	N	P
RA-254	P	P	N	P	N	P	P	P	P	N	P	N	P	P	P	N	P	P	P	N	P	N	N	N	P
RA-255	P	N	P	P	N	N	N	N	N	N	P	N	P	P	P	N	P	N	P	P	N	N	N	N	P
RA-256	P	N	P	P	N	N	N	N	N	N	P	N	P	P	P	N	P	N	P	P	P	N	N	N	P
RA-258	P	P	P	P	P	P	P	P	P	P	N	P	P	P	P	P	P	N	P	N	P	N	N	N	P
RA-259	P	P	P	P	N	P	P	P	P	N	P	N	P	P	P	N	P	N	P	P	P	N	N	N	P
RA-260	P	N	P	P	N	N	N	N	N	N	P	N	P	P	P	N	P	N	P	N	P	N	P	N	P
RA-261	P	P	P	P	N	P	N	P	N	N	P	N	P	P	P	N	P	P	P	P	P	N	P	N	P
RA-262	P	N	P	P	P	N	P	N	P	P	P	P	P	P	P	P	P	N	P	N	P	N	N	N	P
RA-263	P	N	P	P	N	N	N	N	N	N	P	N	P	P	P	N	P	N	P	P	N	N	P	N	P
RA-264	P	N	P	P	N	N	P	N	N	P	N	P	P	P	P	P	P	N	P	P	P	N	N	P	P
RA-265	P	N	P	P	N	N	N	N	N	N	P	N	P	P	P	N	P	N	P	P	P	N	P	P	P
RA-266	P	P	P	P	N	P	P	P	P	P	P	N	P	P	P	N	P	N	P	N	P	N	P	N	P
RA-267	P	N	P	P	N	N	N	N	N	N	P	N	P	P	P	N	P	N	P	P	N	N	P	N	P
RA-268	P	N	P	P	N	N	N	N	N	N	P	N	P	P	P	N	P	N	P	P	P	N	P	N	P
RA-269	P	P	N	P	P	P	P	P	P	P	N	P	P	P	P	P	P	P	P	N	P	N	N	N	P
RA-270	P	P	P	P	P	P	P	P	P	N	P	N	P	P	P	P	P	N	P	P	N	N	P	N	P
RA-271	P	N	P	P	N	N	N	N	N	N	P	N	P	P	P	N	P	N	P	P	P	N	P	N	P
RA-272	P	P	P	P	P	P	P	P	P	N	P	P	P	P	P	P	P	N	P	P	P	N	N	N	P
RA-273	P	P	N	P	P	P	P	P	P	P	N	P	P	P	P	P	P	P	P	P	P	P	N	N	P
RA-274	P	N	P	P	N	N	N	N	N	N	P	N	P	P	P	N	P	N	P	P	P	N	P	N	P
RA-275	P	P	P	P	N	P	N	P	N	N	P	N	P	P	P	N	P	P	P	P	N	N	P	N	P
RA-276	P	N	P	P	P	N	P	N	N	N	P	P	P	P	P	P	P	N	P	P	P	N	P	P	P
RA-278	P	N	P	P	N	N	N	N	N	N	P	N	P	P	P	N	P	N	P	P	N	N	N	N	P
RA-279	P	P	P	P	N	P	N	P	N	N	P	N	P	P	P	N	P	P	P	P	P	N	P	N	P
RA-280	P	P	P	P	N	N	N	P	N	N	P	N	P	P	P	N	P	P	P	P	P	N	N	N	P
RA-281	P	N	P	P	N	N	N	N	N	N	P	N	P	P	P	N	P	N	P	P	N	N	P	N	P
RA-282	P	N	P	P	P	N	P	N	N	N	P	P	P	P	P	P	P	N	P	P	N	N	P	N	P
RA-283	P	P	P	P	P	P	P	P	N	P	N	P	P	P	P	P	P	P	P	P	P	N	P	P	P
RA-284	P	P	P	P	N	P	P	P	P	N	P	N	P	P	P	N	P	N	P	P	N	N	N	N	P
RA-285	P	P	P	P	P	P	P	P	N	P	N	P	P	P	P	P	P	P	P	N	P	N	N	N	P
RA-286	P	P	P	P	N	P	N	P	N	P	N	N	P	P	P	N	P	P	P	P	P	P	P	P	P
RA-287	P	N	P	P	N	N	N	N	N	P	P	N	P	P	P	N	P	N	P	P	P	N	P	P	P
RA-288	P	N	P	P	P	N	P	N	N	N	P	P	P	P	P	P	P	N	P	P	P	N	N	N	N
RA-289	P	P	P	P	P	P	P	P	P	N	P	P	P	P	P	P	P	N	P	P	N	N	P	P	P
RA-290	P	N	P	P	P	N	P	N	N	P	P	P	P	P	P	P	P	N	P	P	P	N	P	N	P
RA-291	P	N	P	P	P	N	P	N	N	P	N	P	P	P	P	P	P	N	P	N	P	N	N	N	P
RA-292	P	N	P	P	P	N	P	N	N	N	N	P	N	P	P	P	P	N	P	P	N	N	P	N	P
RA-293	P	P	N	P	N	P	P	P	P	N	P	N	P	P	P	N	P	P	P	P	N	P	P	P	P
RA-294	P	N	P	P	N	N	N	N	N	N	P	N	P	P	P	N	P	N	P	N	P	N	P	N	P
RA-295	P	N	P	P	N	N	N	N	N	P	N	N	P	P	P	N	P	N	P	P	N	N	N	N	P
RA-296	P	N	P	P	N	N	N	N	N	N	P	N	P	P	P	N	P	N	P	P	P	N	P	N	P
RA-297	P	N	P	P	N	N	N	N	N	N	P	N	P	P	P	N	P	N	P	P	N	N	N	P	P
RA-298	P	P	P	P	N	P	N	P	N	P	P	N	P	P	P	N	P	P	P	P	P	N	P	P	P
RA-299	P	N	P	P	N	N	N	N	N	P	P	N	P	P	P	N	P	N	P	P	P	P	P	N	P
RA-300	P	N	P	P	N	N	N	N	N	P	P	N	P	P	P	N	P	N	P	P	P	N	P	N	P
RA-302	P	N	P	P	P	N	P	N	N	N	P	P	P	P	P	P	P	N	P	P	P	N	N	N	P
RA-303	P	N	P	P	N	N	N	N	N	N	P	N	P	P	P	N	P	N	P	P	P	N	P	N	P
RA-304	P	N	P	P	N	N	N	N	N	N	P	N	P	P	P	N	P	N	P	N	P	N	P	N	P
RA-305	P	N	P	P	N	N	N	N	N	N	P	N	P	P	P	N	P	N	P	P	N	N	P	N	P
RA-307	P	P	N	P	N	P	P	P	P	N	P	N	P	P	P	N	P	P	P	P	N	N	P	N	P
RA-308	P	N	P	P	N	N	N	P	N	N	P	N	P	P	P	N	P	N	P	P	N	N	P	P	P
RA-310	P	P	P	P	N	P	N	P	N	P	P	N	P	P	P	N	P	P	P	N	P	P	N	P	P
RA-311	P	P	N	P	P	P	P	P	P	N	P	N	P	P	P	P	P	P	P	P	P	P	N	N	P
RA-312	P	P	P	P	N	P	P	P	P	N	P	N	P	P	P	N	P	N	P	P	P	N	P	N	P
RA-313	P	N	P	P	P	N	P	N	N	P	P	P	P	P	P	P	P	N	P	N	N	N	N	N	P
RA-314	P	N	P	P	N	N	N	N	N	P	P	N	P	P	P	N	P	N	P	P	P	N	P	P	P
RA-315	P	N	P	P	N	N	N	N	N	P	P	N	P	P	P	N	P	N	P	P	P	N	N	N	P
RA-316	P	P	P	P	P	P	P	P	P	N	P	P	P	P	P	P	P	N	P	P	P	P	N	N	P
RA-317	P	N	P	P	N	P	N	N	N	N	P	N	P	P	P	N	P	N	P	P	P	N	P	N	P
RA-318	P	N	P	P	P	N	P	N	N	N	P	P	P	P	P	P	P	N	P	P	P	N	P	N	P
RA-319	P	N	P	P	P	N	P	N	N	N	P	P	P	P	P	P	P	N	P	P	N	P	N	N	P
RA-320	P	N	P	P	N	N	N	N	N	P	P	N	P	P	P	N	P	N	P	P	P	N	N	N	P
RA-321	P	N	P	P	P	N	P	N	P	P	N	P	P	P	P	P	P	N	P	P	P	N	N	N	P
RA-322	P	P	P	P	N	P	P	P	P	N	P	N	P	P	P	N	P	N	P	P	P	N	N	N	P
RA-323	P	P	P	P	N	P	P	P	P	N	P	N	P	P	P	N	P	N	P	P	N	N	P	N	P
RA-324	P	P	P	P	N	P	N	P	N	P	P	N	P	P	P	N	P	P	P	P	N	N	P	N	P
RA-325	P	P	P	P	N	P	N	P	N	N	P	N	P	P	P	N	P	P	P	P	N	N	P	N	P
RA-326	P	N	P	P	N	N	N	N	N	N	P	N	P	P	P	N	P	N	P	P	P	N	P	N	P
RA-327	P	P	P	P	P	P	P	P	P	N	P	N	P	P	P	P	P	N	P	P	N	P	N	N	P
RA-328	P	P	N	P	N	P	P	P	P	P	P	N	P	P	P	N	P	P	P	N	P	N	N	N	P
RA-329	P	N	P	P	N	N	N	N	N	P	P	N	P	P	P	N	P	N	P	P	N	N	P	N	P
RA-330	P	N	P	P	N	N	N	N	N	N	P	N	P	P	P	N	P	N	P	N	P	N	P	N	P
RA-331	P	P	P	P	P	P	P	P	P	N	P	P	P	P	P	P	P	N	P	P	N	N	N	N	P
RA-332	P	P	P	P	N	P	P	P	P	N	P	N	P	P	P	N	P	N	P	P	N	N	P	P	P
RA-333	P	N	P	P	P	N	P	N	N	N	N	P	N	P	P	P	P	N	P	P	P	N	N	N	P
RA-334	P	N	P	P	N	N	N	N	N	P	P	N	P	P	P	N	P	N	P	P	P	N	N	N	P
RA-335	P	P	P	P	N	P	P	P	P	N	P	N	P	P	P	N	P	N	P	P	P	N	N	N	P
RA-336	P	N	P	P	N	N	N	N	N	N	P	N	P	P	P	N	P	N	P	P	P	N	N	N	P
RA-337	P	P	P	P	P	P	P	P	N	N	P	P	N	P	P	P	P	P	P	P	N	N	P	N	P
RA-338	P	P	N	P	N	P	P	P	P	N	P	N	P	P	P	N	P	N	P	P	N	N	P	N	P
RA-339	P	P	P	P	N	P	N	P	N	N	P	N	P	P	P	N	P	P	P	N	P	N	N	N	P
RA-340	P	N	P	P	P	N	P	N	P	P	N	P	P	P	P	P	P	N	P	P	P	P	P	N	P
RA-341	P	P	P	P	N	P	P	P	P	N	P	N	P	P	P	N	P	N	P	P	P	P	N	N	P
RA-342	P	N	P	P	P	N	P	N	N	N	P	P	P	P	P	P	P	N	P	N	P	N	P	N	P
RA-343	P	P	P	P	N	P	P	P	P	N	P	N	P	P	P	N	P	N	P	N	P	N	P	N	P
RA-344	P	P	N	P	P	P	P	P	P	N	P	P	P	P	P	N	P	P	P	N	P	P	N	P	P
RA-345	P	P	N	P	N	P	P	P	P	N	P	N	P	P	P	N	P	N	P	P	P	N	P	N	P
RA-346	P	N	P	P	N	N	N	N	N	P	P	N	P	P	P	N	P	N	P	P	N	N	P	P	P
RA-347	P	N	P	P	N	N	N	N	N	P	P	N	P	P	P	N	P	N	P	P	P	N	P	N	P
RA-348	P	N	P	P	P	N	P	N	N	N	P	P	P	P	P	P	P	N	P	N	P	N	P	N	P
RA-349	N	N	P	P	N	N	N	N	N	N	P	N	P	P	P	N	P	N	P	P	P	N	P	N	P
RA-350	P	P	P	P	N	P	P	P	N	N	P	N	P	P	P	P	N	P	N	P	N	P	N	N	P
RA-351	P	P	P	P	N	P	N	P	P	N	P	N	P	P	P	N	P	P	P	P	P	N	P	N	P
RA-352	P	P	N	P	N	P	P	P	N	P	N	N	P	P	P	N	P	P	P	P	P	N	P	N	P
RA-353	P	P	N	P	P	P	P	P	P	P	N	P	P	P	P	P	P	P	P	N	P	N	N	N	P
RA-354	P	N	P	P	N	N	P	N	P	N	N	P	N	P	P	P	P	N	P	P	P	N	N	P	P
RA-355	P	P	P	P	P	P	P	P	N	P	N	P	P	P	P	P	P	P	P	P	P	N	P	N	P
RA-356	P	P	P	P	N	P	N	P	N	N	P	N	P	P	P	N	P	P	P	P	N	N	P	N	P
RA-357	P	N	P	P	N	N	N	N	N	P	P	N	P	P	P	N	P	N	P	N	P	N	N	N	P
RA-358	P	N	P	P	P	N	P	N	N	P	N	P	P	P	P	P	P	N	P	P	P	P	N	P	P
RA-359	P	P	N	P	P	P	P	P	N	N	N	P	N	P	P	P	P	P	P	P	P	N	P	N	P
RA-360	P	N	P	P	N	N	N	N	N	P	P	N	P	P	P	N	P	N	P	P	N	N	P	N	P
RA-361	P	N	P	P	P	N	P	N	P	N	P	N	P	P	P	P	P	N	P	P	P	N	P	N	P
RA-362	P	P	P	P	N	P	N	P	N	P	P	N	P	P	P	N	P	P	P	P	P	N	P	N	P
RA-363	P	P	N	P	N	P	P	P	P	P	P	N	P	P	P	N	P	P	P	P	P	N	P	N	P
RA-364	P	P	P	P	N	P	P	P	P	N	P	N	P	P	P	N	P	N	P	N	P	N	N	N	P
RA-365	P	N	P	P	N	N	N	N	N	P	P	N	P	P	P	N	P	N	P	P	N	N	P	N	P
RA-366	P	N	P	P	P	N	P	N	P	N	P	N	P	P	P	P	P	N	P	P	P	N	P	N	P
RA-367	P	P	P	P	N	P	N	P	N	N	P	N	P	P	P	N	P	P	P	P	N	N	P	P	P
RA368	P	P	P	P	N	P	N	P	N	P	P	N	P	P	P	N	P	P	P	P	P	N	P	N	P
RA-369	P	P	P	P	P	P	P	P	P	N	P	N	P	P	P	P	P	N	P	N	P	N	N	P	P
RA-370	P	N	P	P	P	N	N	N	N	P	P	N	P	P	P	N	P	N	N	P	P	N	P	N	P
RA-371	P	P	P	P	N	N	N	P	N	N	P	N	P	P	P	N	P	N	P	P	N	N	N	N	P
RA-373	N	P	N	P	N	P	N	P	N	P	P	N	P	P	P	N	P	P	P	P	N	N	P	N	P
RA-374	P	P	N	P	N	P	P	P	P	P	P	N	P	P	P	N	P	P	P	P	N	N	P	P	P
RA-375	P	P	P	P	P	P	P	P	P	N	N	P	N	P	P	P	P	N	P	N	P	N	N	N	P
RA-376	P	N	P	P	N	N	N	N	N	P	P	N	P	P	P	N	P	N	P	P	P	N	P	N	P
RA-377	P	N	P	P	N	N	P	N	N	N	P	N	P	P	P	P	P	N	P	P	P	N	P	N	P
RA-378	P	N	P	P	N	N	N	N	N	P	P	N	P	P	P	N	P	N	P	P	N	N	N	P	P
RA-379	P	N	P	P	N	N	N	N	N	N	P	N	P	P	P	N	P	N	P	P	P	N	P	N	P
RA-380	P	N	P	P	N	N	N	N	N	N	P	N	P	P	P	N	P	N	P	P	P	N	P	N	P
RA-381	P	N	P	P	N	N	N	N	N	N	P	N	P	P	P	N	P	N	P	P	P	N	P	N	P
RA-382	P	N	P	P	N	N	N	N	N	N	P	N	P	P	P	N	P	N	P	P	P	N	N	N	P
RA-383	P	P	P	P	N	P	P	P	P	N	P	N	P	P	P	N	P	N	P	P	P	N	N	P	P
RA-384	P	P	P	P	N	N	N	P	N	N	P	N	P	P	P	N	P	P	P	N	P	N	P	N	P
RA-385	P	P	P	P	N	N	N	N	N	P	N	N	P	P	P	N	P	N	P	P	N	N	P	N	P
RA-386	P	P	P	P	N	N	P	P	N	N	P	N	P	P	P	N	P	N	P	P	N	P	N	P	P
RA-387	P	N	P	P	N	N	N	N	N	N	P	N	P	P	P	N	P	N	P	P	P	N	P	P	P
RA-388	P	N	P	P	N	N	N	N	N	N	P	N	P	P	P	N	P	N	P	P	N	N	P	N	P
RA-389	P	N	P	P	N	N	N	N	N	N	P	N	P	P	P	N	P	N	P	N	P	N	N	N	P
RA-391	P	P	P	P	N	P	P	N	P	N	P	N	P	P	P	N	P	N	P	N	P	N	P	P	P
RA-392	P	N	P	P	N	N	N	P	N	N	P	N	P	P	P	N	P	N	P	P	N	N	P	N	P
RA-393	P	P	N	P	N	P	P	P	P	P	P	N	P	P	P	N	P	P	P	N	P	P	N	N	P
RA-394	P	P	P	P	N	P	P	P	P	N	P	N	P	P	P	N	P	N	P	P	P	N	P	N	P
RA-395	P	P	P	P	N	P	N	P	N	N	P	N	P	P	P	N	P	P	P	P	N	N	P	N	P
RA-396	P	P	P	P	P	P	P	P	P	N	P	N	P	P	P	P	P	N	P	P	N	N	N	P	P
RA-397	P	P	N	P	P	P	P	P	P	N	P	N	P	P	P	P	P	P	P	P	P	N	N	N	P
RA-399	P	P	P	P	N	P	N	P	N	P	P	N	P	P	P	N	P	P	P	P	P	N	P	P	P
RA-400	P	P	P	P	P	P	P	P	P	N	P	N	P	P	P	P	P	N	P	P	P	N	P	P	P
RA-401	P	N	P	P	P	N	P	N	N	N	P	N	P	P	P	P	P	N	P	P	N	N	N	P	P
RA-402	P	P	P	P	P	N	P	P	N	N	P	N	P	P	P	P	P	P	P	N	P	N	N	P	P
RA-403	P	P	P	P	N	P	N	P	N	P	P	N	P	P	P	N	P	P	P	P	N	N	P	P	P
RA-404	P	N	P	P	N	N	N	P	N	P	P	N	P	P	P	N	P	N	P	P	P	N	P	N	P
RA-405	P	P	P	P	P	P	P	P	N	N	P	N	P	P	P	P	P	P	P	P	P	N	N	N	P
RA-406	P	P	P	P	P	P	P	P	P	N	P	N	P	P	P	P	P	N	P	P	N	N	P	N	P
RA-407	P	N	N	P	N	N	N	P	N	N	P	N	P	P	P	N	P	N	P	P	N	N	P	N	P
RA-408	P	N	P	P	P	N	P	P	N	N	P	N	P	P	P	P	P	N	P	P	P	N	P	P	P
RA-409	P	N	P	P	P	N	P	P	N	N	P	N	P	P	P	P	P	N	P	P	P	N	P	N	P
RA-410	P	P	P	P	N	P	P	P	P	N	P	N	P	P	P	N	P	N	P	P	N	N	P	N	P
RA-411	P	P	P	P	P	P	P	P	N	N	P	N	P	P	P	N	P	N	P	P	P	N	P	N	P
RA-412	P	N	P	P	P	N	P	P	N	N	N	N	N	P	P	P	P	N	P	P	P	N	P	P	P
RA-413	P	P	P	P	P	P	P	P	P	N	N	N	N	P	P	P	P	N	P	P	P	N	N	P	P
RA-414	P	P	P	P	N	P	P	P	P	N	P	N	P	P	P	P	P	N	P	P	P	N	P	P	P
RA-415	P	P	P	P	P	P	P	P	P	N	P	N	P	P	P	P	P	N	P	P	P	N	N	N	P
RA-416	P	N	P	P	P	P	P	P	N	N	P	N	P	P	P	N	P	N	P	P	P	N	N	N	P
RA-417	P	P	N	P	P	P	P	P	P	N	P	N	P	P	P	P	P	P	P	P	P	N	P	N	P
RA-418	P	P	P	P	N	P	N	P	N	N	P	N	P	P	P	N	P	P	P	P	N	N	N	N	P
RA-419	P	N	P	P	N	N	N	N	N	P	P	N	P	P	P	P	P	N	P	P	P	N	P	P	P
RA-420	P	N	P	P	P	N	P	N	N	P	P	N	P	P	P	P	P	N	P	P	P	N	N	N	P
RA-421	P	N	P	P	P	N	P	P	N	P	N	N	P	P	P	P	P	N	P	P	P	N	P	N	P
RA-422	P	P	P	P	P	P	P	P	P	P	N	N	P	P	P	P	P	P	P	P	P	N	P	N	P
CO-100	P	N	P	P	N	N	N	N	N	N	P	N	P	P	P	N	P	N	P	P	P	N	P	N	P
CO-103	P	N	P	P	P	N	P	N	N	N	P	P	P	P	P	P	P	N	P	P	P	N	P	P	P
CO-104	P	N	P	P	N	N	N	N	N	P	P	N	P	P	P	N	P	N	P	P	P	N	P	N	P
CO-105	P	N	P	P	P	N	P	N	N	N	P	P	P	P	P	P	P	N	P	P	P	N	N	P	P
CO-106	P	N	P	P	N	N	N	N	N	N	P	N	P	P	P	N	P	N	P	P	P	N	P	P	P
CO-108	P	P	P	P	N	P	P	P	P	P	P	N	P	P	P	N	P	N	P	P	P	N	N	P	P
CO-109	P	P	P	P	P	P	P	P	P	N	P	N	P	P	P	P	P	N	P	P	P	N	P	N	P
CO-11	N	P	N	P	N	P	N	P	N	N	P	N	P	P	P	N	N	P	N	P	N	N	P	N	P
CO-110	P	P	N	P	P	P	P	P	P	N	N	P	N	P	P	P	P	P	P	P	N	N	P	N	P
CO-111	P	P	N	P	P	P	P	P	P	N	N	P	N	P	P	P	P	N	P	P	P	N	P	N	P
CO-112	P	P	P	P	N	P	P	P	P	N	P	N	P	P	P	N	P	N	P	P	N	N	P	P	P
CO-114	P	N	P	P	N	N	N	N	N	N	P	N	P	P	P	N	P	N	P	P	N	N	P	N	P
CO-115	P	P	P	P	N	P	P	P	P	N	P	N	P	P	P	N	P	N	P	P	N	N	P	P	P
CO-117	P	P	P	P	N	P	P	P	P	N	P	N	P	P	P	N	P	N	P	P	P	N	N	N	P
CO-119	P	N	P	P	P	N	P	N	N	N	N	P	N	P	P	P	P	N	P	P	N	N	P	N	P
CO-120	P	N	P	P	N	N	N	N	N	N	P	N	P	P	P	N	P	N	P	P	P	N	N	N	P
CO-121	P	P	P	P	P	P	P	P	P	N	N	P	N	P	P	P	P	N	P	P	P	N	N	P	P
CO-127	P	P	P	P	N	P	N	P	N	P	P	N	P	P	P	N	P	P	P	P	N	N	P	N	P
CO-130	P	P	P	P	P	P	P	P	N	N	P	P	P	P	P	N	P	N	P	P	N	N	N	N	P
CO-131	P	P	P	P	P	P	P	P	P	P	N	P	P	P	P	P	P	N	P	N	P	N	N	N	P
CO-133	P	N	P	P	P	N	P	N	N	N	P	P	P	P	P	P	P	N	P	P	N	N	P	N	P
CO-134	P	N	P	P	P	N	P	N	N	N	P	P	P	P	P	P	P	N	P	P	N	N	P	N	P
CO-135	P	P	P	P	N	P	P	P	P	N	P	N	P	P	P	N	P	N	P	N	P	N	N	N	P
CO-136	P	P	N	P	N	P	P	P	P	P	N	N	P	P	P	N	P	N	P	P	P	N	N	N	P
CO-137	P	P	P	P	P	P	P	P	N	N	P	P	P	P	P	N	P	N	P	N	P	P	P	N	P
CO-138	P	P	N	P	P	P	P	P	P	N	N	P	N	P	P	P	P	N	P	P	N	N	P	N	P
CO-139	P	N	P	P	P	N	P	N	N	N	N	P	N	P	P	P	P	N	P	P	P	P	N	P	P
CO-14	P	P	P	P	P	P	P	P	N	N	P	P	P	P	P	P	P	P	P	P	N	N	P	N	P
CO-140	P	P	P	P	P	P	P	P	P	P	N	N	P	P	P	P	P	N	P	P	N	P	N	N	P
CO-141	P	N	P	P	N	N	N	P	N	N	P	N	P	P	P	N	P	N	P	P	P	N	N	N	P
CO-144	P	P	P	P	P	P	P	P	P	P	N	N	P	P	P	P	P	N	P	P	P	N	P	P	P
CO-145	P	N	P	P	N	N	N	N	N	N	P	N	P	P	P	N	P	N	P	P	P	P	N	N	P
CO-146	P	P	P	P	P	P	P	P	N	P	N	P	P	P	P	P	P	P	P	P	P	N	P	P	P
CO-147	P	P	P	P	P	P	P	P	N	N	N	P	N	P	P	P	P	P	P	P	P	P	N	N	P
CO-148	P	P	P	P	P	P	P	P	P	N	P	N	P	P	P	P	P	N	P	P	P	N	N	N	P
CO-149	P	N	P	P	P	N	P	N	N	N	P	P	P	P	P	P	P	N	P	P	P	N	N	N	P
CO-15	P	P	P	P	P	P	P	P	N	P	N	P	P	P	P	P	P	P	P	P	P	N	P	N	P
CO-150	P	P	P	P	N	P	N	P	N	P	P	N	P	P	P	N	P	P	P	P	P	N	N	P	P
CO-151	P	P	P	P	N	P	N	P	N	P	P	N	P	P	P	N	P	P	P	P	P	N	P	N	P
CO-152	P	P	P	P	N	P	N	P	N	N	P	N	P	P	P	N	P	P	P	P	N	N	P	N	P
CO-153	P	N	P	P	P	N	P	N	N	N	P	P	P	P	P	P	P	N	P	N	P	P	N	N	P
CO-154	P	N	P	P	P	N	P	N	N	N	P	P	P	P	P	P	P	N	P	N	P	N	P	N	P
CO-155	P	N	P	P	N	N	N	N	N	N	P	N	P	P	P	N	P	N	P	N	P	P	P	P	P
CO-163	P	P	P	P	N	P	N	P	N	P	P	N	P	P	P	N	P	P	P	P	N	N	N	N	P
CO-164	P	N	P	P	N	N	N	N	N	P	P	N	P	P	P	N	P	N	P	P	P	N	P	N	P
CO-166	P	P	N	P	P	P	P	P	P	P	N	N	P	P	P	P	P	P	P	N	P	N	N	N	P
CO-173	P	P	P	P	N	P	N	P	N	N	P	N	P	P	P	N	P	P	P	P	P	P	P	N	P
CO-18	P	P	N	P	P	P	P	P	N	N	P	N	P	P	P	P	N	P	N	P	P	P	N	P	P
CO-186	P	N	P	P	N	N	N	N	N	N	P	N	P	P	P	N	P	N	P	N	P	N	P	N	P
CO-198	P	P	P	P	P	P	P	P	P	P	N	P	P	P	P	P	P	P	P	N	P	N	P	P	P
CO-218	P	P	P	P	N	P	P	P	P	N	P	N	P	P	P	N	P	N	P	P	N	N	P	P	P
CO-222	P	P	N	P	P	P	P	P	P	N	P	N	P	P	P	P	P	P	P	P	P	P	N	N	P
CO-223	P	N	P	P	N	N	N	N	N	N	P	N	P	P	P	N	P	N	P	P	P	N	P	P	P
CO-225	P	N	P	P	N	N	N	N	N	N	P	N	P	P	P	N	P	N	P	P	N	N	P	N	P
CO-23	P	P	P	P	P	P	P	P	P	N	P	N	P	P	P	P	P	P	P	P	P	N	P	P	P
CO-231	P	N	P	P	P	N	N	N	N	N	P	N	P	P	P	P	P	P	P	N	P	N	N	N	P
CO-233	P	P	P	P	P	P	P	P	P	N	P	N	P	P	P	P	P	N	P	N	P	N	P	N	P
CO-235	P	P	P	P	P	P	P	P	P	P	P	N	P	P	P	P	P	P	P	P	P	P	P	N	P
CO-238	P	N	P	P	N	N	N	N	N	N	P	N	P	P	P	N	P	N	P	P	P	N	P	N	P
CO-244	P	P	N	P	P	P	P	P	P	N	N	N	N	P	P	P	P	N	P	P	N	N	N	N	P
CO-245	P	N	P	P	P	N	P	N	N	P	N	P	P	P	P	P	P	N	P	N	P	N	N	P	P
CO-247	P	P	P	P	P	P	P	P	N	N	P	P	P	P	P	P	P	P	P	P	N	N	P	P	P
CO-249	P	N	P	P	N	N	N	N	N	N	P	N	P	P	P	N	P	N	P	P	P	N	P	N	P
CO-261	P	N	P	P	N	N	N	N	N	N	P	N	P	P	P	N	P	N	P	P	P	N	N	P	P
CO-27	P	N	P	P	N	N	N	N	N	P	P	N	P	P	P	N	P	N	P	N	P	N	N	N	P
CO-276	P	N	P	P	N	N	N	N	N	N	P	N	P	P	P	N	P	N	P	P	P	N	N	N	P
CO-277	P	N	P	P	P	N	P	P	N	N	P	N	P	P	P	P	P	N	P	P	N	N	P	P	P
CO-278	P	P	P	P	N	P	N	P	N	N	P	N	P	P	P	N	P	P	P	P	P	N	P	P	P
CO-290	P	P	N	P	P	P	P	P	P	N	P	P	P	P	P	P	P	P	P	N	P	N	N	N	P
CO-291	P	N	P	P	P	N	P	N	P	N	P	N	P	P	P	P	P	N	P	P	N	N	P	P	P
CO-292	P	N	P	P	P	N	P	N	N	N	P	P	P	P	P	P	P	N	P	N	P	N	N	P	P
CO-30	P	N	P	P	N	N	N	N	N	P	P	N	P	P	P	N	P	N	P	P	N	N	P	N	P
CO-305	P	P	P	P	N	P	N	P	N	N	P	N	P	P	P	N	P	P	P	N	P	N	P	N	P
CO-307	P	P	N	P	P	P	P	P	P	N	N	N	N	P	P	P	P	N	P	N	P	N	N	N	P
CO-31	P	P	P	P	N	P	N	P	N	P	P	N	P	P	P	N	P	P	P	P	N	N	N	P	P
CO-315	P	P	P	P	N	P	P	P	P	P	P	N	P	P	P	N	P	N	P	P	N	N	P	N	P
CO-316	P	P	P	P	N	P	N	P	N	N	P	N	P	P	P	N	P	P	P	P	N	P	P	P	P
CO-32	P	P	P	P	P	P	P	P	N	N	P	P	P	P	P	N	P	N	P	P	N	P	N	P	P
CO-34	P	P	P	P	N	P	N	P	N	P	P	N	P	P	P	N	P	P	P	N	P	N	P	N	P
CO-351	P	N	P	P	P	N	P	N	N	P	N	P	P	P	P	P	P	N	P	P	N	N	P	N	P
CO-36	P	P	P	P	P	P	P	P	P	N	N	P	N	P	P	P	P	N	P	P	P	N	N	N	P
CO-362	P	P	N	P	N	P	P	P	P	N	P	N	P	P	P	N	P	P	P	P	P	N	P	N	P
CO-37	P	P	P	P	N	P	N	P	N	P	P	N	P	P	P	N	P	P	P	P	P	N	N	N	P
CO-372	P	P	P	P	N	P	N	P	N	N	P	N	P	P	P	N	P	P	P	P	P	N	P	P	P
CO-373	P	P	P	P	N	P	N	P	N	N	P	N	P	P	P	N	P	P	P	N	P	N	P	N	P
CO-374	P	N	P	P	P	N	P	N	N	N	P	N	P	P	P	P	P	N	P	P	P	N	P	N	P
CO-377	P	P	P	P	N	P	N	P	N	P	N	N	P	P	P	N	P	P	P	P	P	N	N	P	P
CO-378	P	N	P	P	N	N	N	N	N	N	P	N	P	P	P	N	P	N	P	P	P	P	P	P	P
CO-380	P	N	P	P	N	N	N	N	N	P	N	N	P	P	P	N	P	N	P	P	P	N	N	N	P
CO-381	P	P	P	P	P	P	P	P	P	N	N	P	N	P	P	P	P	N	P	P	N	N	N	P	P
CO-382	P	P	P	P	P	P	P	P	N	N	P	P	P	P	P	P	N	P	P	N	P	N	N	N	P
CO-383	P	N	P	P	P	N	P	N	N	N	P	P	P	P	P	P	P	N	P	P	P	N	N	N	P
CO-384	P	P	N	P	P	P	P	P	P	N	P	N	P	P	P	P	P	N	P	P	N	N	N	N	P
CO-386	P	P	P	P	N	P	P	P	P	N	P	N	P	P	P	N	P	N	P	P	N	P	P	N	P
CO-387	P	P	P	P	P	P	P	P	P	N	P	P	P	P	P	P	P	N	P	P	P	N	N	P	P
CO-388	P	N	P	P	N	N	N	N	N	P	P	N	P	P	P	N	P	N	P	P	P	N	P	P	P
CO-389	P	N	P	P	N	N	N	N	N	P	P	N	P	P	P	N	P	N	P	P	N	N	P	N	P
CO-390	P	P	P	P	P	P	P	P	P	N	P	P	P	P	P	P	P	N	P	P	P	N	P	N	P
CO-391	P	P	P	P	N	P	N	P	N	P	P	N	P	P	P	N	P	P	P	P	P	P	P	P	P
CO-392	P	N	P	P	P	N	P	N	N	N	P	P	P	P	P	P	P	N	P	N	P	N	P	P	P
CO-393	P	P	P	P	N	P	P	P	P	N	P	N	P	P	P	N	P	N	P	P	P	N	P	N	P
CO-394	P	P	P	P	P	P	P	P	N	P	N	P	P	P	P	P	P	P	P	P	N	N	N	N	P
CO-395	P	P	P	P	N	P	N	P	N	P	P	N	P	P	P	N	P	P	P	P	P	N	N	P	P
CO-396	P	P	P	P	P	P	P	P	N	N	P	N	P	P	P	P	P	P	P	N	P	N	N	N	P
CO-397	P	P	P	P	P	P	P	P	P	N	P	P	P	P	P	P	P	N	P	N	P	N	P	P	P
CO-40	P	N	P	P	P	N	P	P	N	P	N	N	P	P	P	P	P	N	P	P	P	N	P	N	P
CO-403	P	P	P	P	P	P	P	P	N	N	P	P	P	P	P	P	P	P	N	P	N	N	N	N	P
CO-404	P	P	P	P	P	P	P	P	P	P	N	N	P	P	P	P	P	N	P	N	P	P	P	N	P
CO-405	P	N	P	P	P	N	P	N	N	N	P	N	P	P	P	P	P	N	P	P	N	N	P	N	P
CO-407	P	P	P	P	N	P	N	P	N	P	P	N	P	P	P	N	P	P	P	P	N	N	P	N	P
CO-408	P	P	P	P	N	P	P	P	P	P	P	N	P	P	P	N	P	N	P	N	P	N	N	N	P
CO-41	P	P	P	P	P	P	P	P	N	N	P	P	P	P	P	P	P	P	P	P	P	N	N	N	P
CO-411	N	P	N	P	N	P	N	P	N	P	N	N	P	P	P	N	N	P	N	P	N	N	P	P	P
CO-413	P	N	P	P	N	N	N	N	N	P	P	N	P	P	P	N	P	N	P	P	P	N	P	N	P
CO-414	P	N	P	P	P	N	P	N	N	N	P	P	P	P	P	P	P	N	P	P	P	N	P	N	P
CO-415	P	P	P	P	N	P	P	P	P	N	P	N	P	P	P	N	P	N	N	P	P	N	P	N	P
CO-416	P	N	P	P	P	N	P	N	P	N	P	P	P	P	P	P	P	N	P	P	P	N	N	N	P
CO-417	P	P	P	P	N	P	N	P	N	N	P	N	P	P	P	N	P	P	P	P	N	N	N	P	P
CO-418	P	N	P	P	P	N	P	N	P	N	P	N	P	P	P	P	P	N	P	N	P	N	P	N	P
CO-419	P	P	P	P	P	P	P	P	N	P	N	P	P	P	P	P	P	P	P	P	P	N	P	P	P
CO-42	P	P	P	P	N	P	N	P	N	P	P	N	P	P	P	N	P	P	P	N	P	N	P	N	P
CO-420	P	P	P	P	N	P	N	P	N	P	P	N	P	P	P	N	P	P	P	P	N	N	P	N	P
CO-421	P	P	P	P	P	P	P	P	N	N	P	P	P	P	P	N	P	N	P	P	P	N	N	N	P
CO-423	P	P	P	P	N	P	N	P	N	P	P	N	P	P	P	N	P	P	P	P	P	P	N	P	P
CO-424	P	N	P	P	P	N	P	P	N	N	P	P	P	P	P	P	P	N	P	P	P	N	P	N	P
CO-425	P	P	P	P	P	P	P	P	P	P	P	N	P	P	P	N	P	N	P	N	P	N	P	P	P
CO-426	P	N	P	P	N	N	N	N	N	P	N	N	P	P	P	N	P	N	P	N	P	N	N	N	P
CO-427	P	N	P	P	P	N	N	N	N	N	P	N	P	P	P	P	P	P	N	N	P	P	N	N	P
CO-428	P	N	P	P	P	N	N	N	N	N	P	P	P	P	P	P	P	N	P	P	P	P	N	N	P
CO-43	P	P	P	P	N	P	N	P	N	N	P	N	P	P	P	N	P	P	P	P	P	N	P	N	P
CO-430	P	N	P	P	N	N	N	N	N	P	P	N	P	P	P	N	P	N	P	P	N	N	N	N	P
CO-431	P	P	P	P	P	P	P	P	P	N	P	P	P	P	P	P	P	N	P	P	P	N	P	N	P
CO-435	N	P	N	P	N	P	N	P	N	P	P	N	P	P	P	N	N	P	N	N	P	N	P	P	P
CO-436	N	P	N	P	N	P	N	P	N	N	P	N	P	P	P	N	N	P	N	N	P	N	P	P	P
CO-437	P	P	P	P	P	P	P	P	N	N	P	P	P	P	P	P	P	P	P	P	P	N	P	P	P
CO-438	P	P	N	P	P	P	P	P	P	N	P	N	P	P	P	P	P	N	P	P	P	N	P	P	P
CO-440	P	P	P	P	P	P	P	P	P	N	N	P	N	P	P	P	P	N	P	P	P	N	N	N	P
CO-441	P	N	P	P	N	N	N	N	N	P	N	N	P	P	P	N	P	N	P	N	P	N	N	P	P
CO-443	P	P	N	P	N	P	P	P	P	P	P	N	P	P	P	N	P	N	P	P	N	N	P	P	P
CO-444	P	N	P	P	P	N	P	N	P	N	P	P	P	P	P	P	P	N	P	P	P	N	N	P	P
CO-445	P	N	P	P	N	N	N	N	N	N	P	N	P	P	P	N	P	N	P	P	P	N	N	P	P
CO-446	P	P	P	P	N	P	P	P	P	P	P	N	P	P	P	N	P	N	N	P	P	N	N	N	P
CO-448	P	N	P	P	N	N	P	P	N	N	P	N	P	P	P	N	P	N	P	P	P	N	N	N	P
CO-449	P	P	P	P	N	P	P	P	P	P	P	N	P	P	P	N	P	N	P	P	P	N	P	P	P
CO-450	P	P	P	P	N	P	P	P	P	P	P	N	P	P	P	N	P	N	P	P	P	N	P	P	P
CO-451	P	P	P	P	P	P	P	P	P	N	N	P	N	P	P	P	P	N	P	P	N	N	N	N	P
CO-452	P	N	P	P	N	N	N	N	N	P	N	N	P	P	P	N	P	N	P	P	P	P	N	N	P
CO-453	P	N	P	P	N	N	N	N	N	P	N	N	P	P	P	N	P	N	P	N	P	N	P	N	P
CO-454	P	P	P	P	P	P	P	P	P	N	P	N	P	P	P	P	P	P	P	P	N	N	P	P	P
CO-456	P	P	P	P	P	P	P	P	P	P	P	N	P	P	P	P	P	P	P	P	N	N	P	N	P
CO-458	N	P	N	P	P	P	P	P	N	P	N	P	P	P	P	N	N	P	N	P	P	P	P	N	P
CO-459	P	P	P	P	N	P	P	P	P	N	P	N	P	P	P	N	P	N	P	N	P	N	N	N	P
CO-460	P	P	P	P	N	P	P	P	P	N	P	N	P	P	P	N	P	N	P	N	P	P	P	N	P
CO-461	P	P	P	P	N	P	N	P	N	N	P	N	P	P	P	N	P	P	P	P	N	N	P	P	P
CO-462	P	P	P	P	N	P	N	P	N	N	P	N	P	P	P	N	P	P	P	P	N	P	P	N	P
CO-464	P	P	N	P	N	P	P	P	P	N	P	N	P	P	P	N	P	N	P	P	N	N	N	N	P
CO-466	P	N	P	P	N	N	N	N	N	N	P	N	P	P	P	N	P	N	P	N	P	N	N	N	P
CO-467	P	N	P	P	N	N	N	N	N	P	P	N	P	P	P	N	P	N	N	P	P	N	N	P	P
CO-468	N	P	N	P	N	P	N	P	N	N	P	N	P	P	P	N	N	P	N	P	P	N	P	N	P
CO-47	P	P	P	P	N	P	P	P	P	N	P	N	P	P	P	N	P	N	P	N	P	P	N	N	P
CO-470	P	P	P	P	N	P	P	P	P	N	P	P	P	P	P	N	P	N	P	P	N	N	N	P	P
CO-471	P	P	P	P	N	P	P	P	P	N	P	N	P	P	P	N	P	N	P	P	P	N	N	N	P
CO-472	P	P	P	P	P	P	P	P	N	N	P	P	P	P	P	P	P	P	P	P	N	N	P	P	P
CO-474	P	N	P	P	N	N	N	N	N	N	P	N	P	P	P	N	P	N	P	P	N	N	N	N	P
CO-475	P	P	P	P	P	P	P	P	P	N	P	P	P	P	P	P	P	N	P	P	P	N	N	N	P
CO-476	P	P	P	P	P	P	P	P	P	N	P	N	P	P	P	P	P	N	P	P	N	N	N	P	P
CO-477	P	P	P	P	P	P	P	P	P	N	N	P	N	P	P	P	P	N	P	P	P	N	N	N	P
CO-478	P	N	P	P	N	N	N	N	N	N	P	N	P	P	P	N	P	N	N	N	P	N	P	N	P
CO-479	P	P	P	P	N	P	P	P	P	N	P	N	P	P	P	N	P	N	P	P	N	N	P	N	P
CO-48	P	P	P	P	P	P	P	P	P	N	P	N	P	P	P	N	P	N	P	P	P	N	N	P	P
CO-480	P	N	P	P	N	N	N	N	N	P	P	N	P	P	P	N	P	N	P	P	P	N	N	N	P
CO-482	P	P	P	P	N	P	N	P	N	P	N	N	P	P	P	N	P	P	P	N	P	N	N	N	P
CO-484	P	N	P	P	P	N	P	N	N	N	P	P	P	P	P	P	P	N	P	N	P	N	P	N	P
CO-485	P	N	P	P	N	N	N	N	N	P	P	P	P	P	P	N	P	N	P	P	P	N	N	P	P
CO-486	P	P	P	P	P	P	P	P	P	P	N	P	P	P	P	P	P	N	P	P	P	N	N	N	P
CO-487	P	P	P	P	P	P	P	P	P	P	N	P	P	P	P	P	P	N	P	P	P	N	N	P	P
CO-488	P	P	P	P	P	P	P	P	N	N	P	P	P	P	P	N	P	N	P	N	P	N	P	N	P
CO-489	P	N	P	P	N	N	N	N	N	N	P	N	P	P	P	N	P	N	P	P	P	N	P	N	P
CO-49	P	N	P	P	P	N	P	N	N	N	P	P	P	P	P	P	P	N	P	P	P	N	P	N	P
CO-490	P	P	P	P	N	P	N	P	N	N	P	N	P	P	P	N	P	P	N	P	N	N	P	N	P
CO-492	P	P	P	P	N	P	P	P	P	N	P	N	P	P	P	N	P	N	P	P	P	N	N	N	P
CO-493	P	P	P	P	N	P	P	P	P	N	P	N	P	P	P	N	P	N	P	P	P	N	P	N	P
CO-494	P	N	P	P	P	N	P	N	N	N	P	P	P	P	P	P	P	N	P	N	P	N	N	N	P
CO-495	P	N	P	P	P	N	P	N	N	N	P	P	P	P	P	P	P	N	P	P	N	N	N	N	P
CO-496	P	N	P	P	P	N	P	P	N	N	P	P	P	P	P	P	P	N	P	N	P	N	P	P	P
CO-497	P	P	P	P	P	P	P	P	P	N	P	P	P	P	P	P	P	N	P	P	P	N	N	P	P
CO-498	P	P	P	P	N	P	P	P	P	N	P	N	P	P	P	N	P	N	P	N	P	N	P	N	P
CO-499	P	P	P	P	P	P	P	P	N	N	P	P	P	P	P	P	P	P	P	N	P	N	N	N	P
CO-500	P	N	P	P	N	N	N	N	N	N	P	N	P	P	P	N	P	N	P	P	P	N	P	P	P
CO-501	P	P	P	P	N	P	P	P	P	N	P	N	P	P	P	N	P	N	P	P	P	P	N	P	P
CO-502	P	N	P	P	P	N	P	N	P	P	N	N	P	P	P	P	P	N	P	N	P	N	N	N	P
CO-503	P	N	P	P	P	N	P	N	N	N	P	P	P	P	P	P	P	N	P	P	N	N	P	N	P
CO-504	P	P	P	P	N	P	P	P	P	N	P	N	P	P	P	N	P	N	P	P	P	N	P	N	P
CO-505	P	N	P	P	P	N	P	N	N	N	N	P	P	P	P	P	P	N	P	N	P	N	P	N	P
CO-506	P	P	P	P	N	P	N	P	N	N	P	N	P	P	P	N	P	P	P	P	N	N	N	P	P
CO-507	P	P	N	P	P	P	P	P	P	N	N	P	N	P	P	P	P	N	P	N	P	N	P	N	P
CO-508	P	P	P	P	P	P	P	P	P	N	P	P	P	P	P	P	P	N	P	P	P	N	P	N	P
CO-509	P	N	P	P	N	N	N	N	N	P	N	N	P	P	P	N	P	N	P	N	P	P	N	N	P
CO-510	P	P	P	P	P	P	P	P	N	N	P	P	P	P	P	P	P	P	P	P	P	N	P	N	P
CO-512	P	N	P	P	P	N	P	N	N	P	N	P	P	P	P	P	P	N	P	P	N	N	N	N	P
CO-513	P	N	P	P	P	N	P	N	N	N	P	P	P	P	P	P	P	N	P	P	P	N	N	P	P
CO-514	P	N	P	P	P	N	P	N	N	N	P	P	P	P	P	P	P	N	P	P	N	N	P	N	P
CO-519	P	P	P	P	P	P	P	P	P	N	P	P	P	P	P	P	P	N	P	P	P	N	P	P	P
CO-520	P	N	P	P	P	N	P	N	N	N	P	P	P	P	P	P	P	N	P	N	P	N	P	N	P
CO-521	P	N	P	P	N	N	N	N	N	N	P	N	P	P	P	N	P	N	P	P	P	N	P	N	P
CO-522	P	N	P	P	N	N	N	N	N	P	P	N	P	P	P	N	P	N	P	P	P	N	N	N	P
CO-523	P	N	P	P	N	N	N	N	N	P	P	N	P	P	P	N	P	N	P	P	P	P	N	N	P
CO-524	P	P	P	P	P	P	P	P	N	N	N	P	N	P	P	P	P	P	P	N	P	N	N	N	P
CO-526	P	P	P	P	P	P	P	P	N	N	P	P	P	P	P	N	P	N	P	N	P	N	P	N	P
CO-529	P	P	P	P	P	P	P	P	P	N	P	P	P	P	P	P	P	N	P	P	N	N	N	N	P
CO-53	P	P	P	P	P	P	P	P	N	N	P	P	P	P	P	P	P	P	P	P	N	N	P	N	P
CO-530	P	P	P	P	N	P	P	P	P	P	P	N	P	P	P	N	P	N	P	P	P	P	N	N	P
CO-531	P	N	P	P	N	N	N	N	N	N	P	N	P	P	P	N	P	N	P	P	P	N	N	P	P
CO-532	P	P	P	P	N	P	P	P	P	N	P	N	P	P	P	N	P	N	P	P	P	N	N	P	P
CO-533	P	N	P	P	N	N	N	N	N	N	P	N	P	P	P	N	P	N	P	P	P	N	P	N	P
CO-534	P	N	P	P	N	N	N	N	N	N	P	N	P	P	P	N	P	N	P	N	P	N	N	P	P
CO-535	P	P	P	P	P	P	P	P	N	N	P	P	P	P	P	N	P	N	P	P	P	N	P	P	P
CO-536	P	N	P	P	P	N	P	N	N	N	P	P	P	P	P	P	P	N	P	N	P	N	P	N	P
CO-537	P	P	P	P	P	P	P	P	P	N	P	N	P	P	P	P	P	N	P	P	P	P	P	P	P
CO-538	P	N	P	P	P	N	P	N	N	P	N	P	P	P	P	P	P	N	P	P	P	P	N	N	P
CO-539	P	P	P	P	N	P	P	P	P	N	P	N	P	P	P	N	P	N	P	P	N	N	P	N	P
CO-54	P	N	P	P	N	N	P	N	N	N	P	N	P	P	P	N	P	N	P	P	N	N	P	P	P
CO-540	P	P	P	P	P	P	P	P	P	N	P	P	P	P	P	P	P	N	P	P	N	N	N	N	P
CO-541	P	N	P	P	N	N	N	N	N	P	N	N	P	P	P	N	P	N	P	P	P	N	N	N	P
CO-542	P	N	P	P	P	N	P	N	N	P	N	P	P	P	P	P	P	N	P	P	P	P	N	N	P
CO-543	P	P	P	P	P	P	P	P	P	P	N	N	P	P	P	P	P	P	P	P	N	N	P	N	P
CO-544	P	P	P	P	N	P	N	P	N	N	P	N	P	P	P	N	P	P	P	P	P	N	P	N	P
CO-545	P	P	P	P	N	P	N	P	N	P	P	N	P	P	P	N	P	P	P	N	P	P	N	P	P
CO-546	N	P	N	P	N	P	N	P	N	P	P	N	P	P	P	N	N	P	N	P	P	P	N	N	P
CO-547	P	P	P	P	P	P	P	P	P	P	P	N	P	P	P	P	P	P	P	P	N	N	P	N	P
CO-549	P	P	N	P	P	P	P	P	P	N	P	N	P	P	P	P	P	P	P	P	N	N	P	N	P
CO-55	P	N	P	P	N	N	N	N	N	N	P	N	P	P	P	N	P	N	P	N	P	N	N	N	P
CO-551	P	P	P	P	P	P	P	P	N	N	P	P	P	P	P	N	P	P	P	P	P	N	P	P	P
CO-553	P	N	P	P	P	N	P	N	N	N	N	P	P	P	P	P	P	N	P	N	P	N	N	N	P
CO-554	P	P	P	P	N	P	P	P	P	P	P	N	P	P	P	N	P	N	P	P	P	N	N	N	P
CO-555	P	P	N	P	P	P	P	P	P	P	N	P	P	P	P	P	P	N	P	P	P	N	N	N	P
CO-556	P	P	N	P	P	P	P	P	P	P	N	N	P	P	P	P	P	P	P	P	P	N	P	N	P
CO-558	P	N	P	P	N	N	N	N	N	N	P	N	P	P	P	N	P	N	P	P	P	N	P	P	P
CO-560	P	P	P	P	N	P	N	P	N	N	P	N	P	P	P	N	P	P	P	P	N	N	P	N	P
CO-561	P	P	P	P	P	P	P	P	P	N	P	P	P	P	P	P	P	N	P	P	N	N	P	P	P
CO-562	P	P	P	P	N	P	N	P	N	P	P	N	P	P	P	N	P	P	P	P	P	N	P	N	P
CO-563	P	P	P	P	N	P	N	P	N	N	P	N	P	P	P	N	P	P	P	N	P	N	N	N	P
CO-564	P	N	P	P	P	N	P	N	N	N	P	P	P	P	P	P	P	N	P	P	N	N	P	N	P
CO-565	P	N	P	P	N	N	N	N	N	N	P	N	P	P	P	N	P	N	P	N	P	N	P	N	P
CO-566	P	P	P	P	P	P	P	P	P	N	P	P	P	P	P	P	P	N	P	N	P	P	N	P	P
CO-567	P	P	N	P	P	P	P	P	P	N	N	P	P	P	P	P	P	N	P	P	P	N	P	N	P
CO-568	P	P	P	P	N	P	N	P	N	P	P	N	P	P	P	N	P	P	P	P	P	N	N	P	P
CO-571	P	N	P	P	N	N	N	N	N	N	P	N	P	P	P	N	P	N	P	P	P	N	P	N	P
CO-575	P	N	P	P	N	N	N	N	N	N	P	N	P	P	P	N	P	N	P	P	P	N	N	N	P
CO-577	P	N	P	P	N	N	N	N	N	N	P	N	P	P	P	N	P	N	P	P	N	N	P	N	P
CO-6	P	P	P	P	P	P	P	P	P	N	N	P	N	P	P	P	P	N	P	P	P	N	P	N	P
CO-62	P	P	N	P	P	P	P	P	P	N	P	P	P	P	P	P	P	P	P	P	P	N	P	P	P
CO-64	P	N	P	P	P	N	P	N	N	N	P	P	P	P	P	P	P	N	P	P	N	P	P	N	P
CO-65	P	P	P	P	P	P	P	P	P	N	P	P	P	P	P	P	P	N	P	N	P	P	N	N	P
CO-68	P	P	P	P	P	P	P	P	P	N	P	N	P	P	P	P	P	N	P	P	P	N	P	P	P
CO-69	P	N	P	P	P	N	P	N	N	N	P	P	P	P	P	P	P	N	P	N	P	N	N	N	P
CO-7	P	N	P	P	N	N	N	N	N	P	P	N	P	P	P	N	P	N	P	P	N	N	P	P	P
CO-76	P	P	P	P	N	P	P	P	P	P	P	N	P	P	P	N	P	N	P	P	P	N	P	N	P
CO-78	P	N	P	P	N	N	N	N	N	N	P	N	P	P	P	N	P	N	P	P	P	N	P	P	P
CO-80	P	N	P	P	N	N	N	N	N	P	P	N	P	P	P	N	P	N	P	P	P	N	P	N	P
CO-82	P	P	P	P	P	P	P	P	P	N	P	P	P	P	P	P	P	N	P	P	P	N	N	N	P
CO-83	P	N	P	P	N	N	N	N	N	N	P	N	P	P	P	N	P	N	P	P	P	N	P	N	P
CO-84	P	P	N	P	N	P	P	P	P	N	P	N	P	P	P	N	P	N	P	N	P	N	N	N	P
CO-86	P	N	P	P	N	N	N	N	N	N	P	N	P	P	P	N	P	N	P	N	P	P	N	N	P
CO-87	P	P	P	P	P	P	P	P	N	N	N	P	N	P	P	P	P	N	P	P	P	N	P	N	P
CO-90	P	P	P	P	P	P	P	P	P	N	P	P	P	P	P	P	P	P	P	P	P	N	N	N	P
CO-91	P	P	P	P	N	P	P	P	P	P	P	N	P	P	P	N	P	N	P	P	N	N	N	N	P
CO-92	P	P	P	P	N	P	N	P	N	P	P	N	P	P	P	N	P	P	P	P	P	N	P	N	P
CO-94	P	P	P	P	N	P	P	P	P	N	P	N	P	P	P	N	P	N	P	N	P	N	N	N	P
CO-95	P	P	P	P	N	P	N	P	N	N	P	N	P	P	P	N	P	P	P	P	N	N	N	N	P
CO-96	P	N	P	P	P	N	P	N	N	N	N	P	N	P	P	P	P	N	P	P	P	N	N	N	P
CO-98	P	N	P	P	P	N	P	N	N	N	N	P	N	P	P	P	P	N	P	P	P	N	N	N	P
CO-99	P	P	P	P	N	P	P	P	P	N	P	N	P	P	P	N	P	N	P	N	P	N	P	N	P
CO-578	P	P	P	P	P	P	P	P	P	N	P	N	P	P	P	P	P	N	P	P	P	N	N	P	P
CO-579	P	P	P	P	P	P	P	P	P	N	P	N	P	P	P	P	P	N	P	N	P	N	P	N	P
CO-585	P	P	P	P	N	P	P	P	P	N	P	N	P	P	P	N	P	N	P	N	P	N	N	P	P
CO-586	P	N	P	P	N	N	N	N	N	P	P	N	P	P	P	N	P	N	P	N	P	N	P	N	P
CO-587	P	P	P	P	P	P	P	P	N	P	N	P	P	P	P	N	P	N	P	P	P	N	P	N	P
CO-588	P	N	P	P	P	N	P	N	N	N	P	P	P	P	P	P	P	N	P	P	P	N	P	N	P
CO-590	P	P	P	P	N	P	N	P	N	P	P	N	P	P	P	N	P	P	P	P	P	N	P	P	P
CO-592	P	N	P	P	P	N	P	N	N	N	P	P	P	P	P	P	P	N	P	P	P	N	N	P	P
CO-593	P	P	P	P	N	N	N	P	N	N	P	N	P	P	P	N	P	N	P	P	P	N	N	N	N
CO-594	P	N	P	P	P	N	P	N	N	N	P	P	P	P	P	P	P	N	P	P	P	N	N	N	P
CO-595	P	N	P	P	N	N	N	N	N	N	P	N	P	P	P	N	P	N	P	P	P	N	P	N	P
CO-596	P	P	N	P	P	P	P	P	P	N	P	P	P	P	P	P	P	P	P	P	N	N	P	P	P
CO-597	P	N	P	P	P	N	P	N	N	P	N	P	P	P	P	P	P	N	P	N	P	N	P	P	P
CO-599	P	N	P	P	N	N	N	N	N	N	P	N	P	P	P	N	P	N	P	N	P	N	N	P	P
CO-600	P	P	P	P	P	P	P	P	P	P	N	P	P	P	P	P	P	N	P	P	N	P	N	N	P
CO-602	P	P	P	P	P	P	P	P	N	N	N	P	N	P	P	P	P	P	P	P	N	N	P	P	P
CO-604	P	P	N	P	P	P	P	P	P	N	P	N	P	P	P	P	P	P	P	N	P	N	N	P	P
CO-606	P	N	P	P	P	N	P	N	N	N	P	P	P	P	P	P	P	N	P	P	P	N	P	N	P
CO-611	P	P	P	P	P	P	P	P	N	P	N	P	P	P	P	P	P	P	P	N	P	N	N	N	N
CO-612	P	P	N	P	N	P	P	P	P	N	P	N	P	P	P	N	P	P	P	P	N	P	P	P	P
CO-613	P	N	P	P	N	N	N	N	N	N	P	N	P	P	P	N	P	N	P	P	P	N	P	N	P
CO-615	P	P	P	P	P	P	P	P	P	N	P	N	P	P	P	P	P	N	P	P	P	N	P	P	P
CO-616	P	P	P	P	P	P	P	P	N	P	N	P	P	P	P	N	P	N	P	P	N	P	N	N	P
CO-617	P	P	N	P	P	P	P	P	N	P	N	P	P	P	P	P	P	P	P	P	N	N	N	P	P
CO-618	P	N	P	P	P	N	P	N	N	N	P	P	P	P	P	P	P	N	P	P	P	N	N	P	P
CO-619	P	P	P	P	P	P	P	P	P	P	N	P	P	P	P	P	P	N	P	P	P	P	N	N	P
CO-620	P	N	P	P	N	N	N	N	N	P	N	N	P	P	P	N	P	N	P	P	N	N	P	N	P
CO-621	P	P	N	P	P	P	P	P	N	N	P	P	P	P	P	N	P	N	P	P	P	N	P	N	P
CO-622	P	N	P	P	N	N	N	N	N	P	P	N	P	P	P	N	P	N	P	P	N	N	N	P	P
CO-623	P	P	P	P	N	P	N	P	N	N	P	N	P	P	P	N	P	P	P	P	N	P	N	N	P
CO-624	P	P	N	P	N	P	P	P	P	P	P	N	P	P	P	N	P	P	P	P	P	N	N	N	P
CO-625	P	P	P	P	P	P	P	P	N	N	P	P	P	P	P	N	P	N	P	P	N	N	N	P	P
CO-627	P	N	P	P	N	N	N	N	N	N	P	N	P	P	P	N	P	N	P	P	N	N	P	N	P
CO-631	P	N	P	P	N	N	N	N	N	P	P	N	P	P	P	N	P	N	P	N	P	N	P	N	N
CO-632	P	N	P	P	P	N	P	N	P	P	N	N	P	P	P	P	P	N	P	N	N	N	P	N	P
CO-633	P	P	P	P	N	P	P	P	P	P	N	N	P	P	P	N	P	N	P	P	N	N	P	N	P
CO-634	P	N	P	P	P	N	N	N	N	N	P	N	P	P	P	N	P	N	P	P	P	N	N	P	P
CO-635	P	P	N	P	P	P	P	P	P	N	N	P	N	P	P	P	P	P	P	P	N	N	N	N	P
CO-637	P	P	P	P	P	P	P	P	N	N	P	P	P	P	P	P	P	P	P	N	P	N	P	N	P
CO-638	N	P	N	P	P	P	P	P	N	N	P	P	P	P	P	N	N	P	N	P	P	P	N	N	P
CO-640	P	N	P	P	N	N	N	N	N	P	P	N	P	P	P	N	P	N	P	P	P	N	N	N	P
CO-642	P	P	P	P	N	P	P	P	P	P	N	P	P	P	P	P	P	N	P	P	P	N	N	P	P
CO-643	P	N	P	P	N	N	N	N	N	N	P	N	P	P	P	N	P	N	P	P	P	P	N	P	P
CO-644	P	N	P	P	N	N	N	N	N	N	P	N	P	P	P	N	P	N	P	P	P	P	P	N	P
CO-645	P	N	P	P	N	N	N	N	N	N	P	N	P	P	P	N	P	P	P	N	P	N	P	N	P
CO-646	N	P	N	P	N	P	N	P	N	N	P	N	P	P	P	N	N	N	N	P	N	P	N	N	N
CO-648	P	N	P	P	P	N	P	N	N	N	P	P	P	P	P	P	P	N	P	P	P	N	P	N	P
CO-649	P	N	P	P	P	N	P	N	N	N	N	P	N	P	P	P	P	N	P	P	N	N	N	N	P
CO-650	P	N	P	P	P	N	P	N	N	N	P	P	P	P	P	P	P	N	P	P	P	N	P	N	P
CO-652	P	N	P	P	N	N	N	N	N	N	P	N	P	P	P	N	P	N	P	N	P	N	P	N	P
CO-653	N	P	N	P	P	P	P	P	P	N	N	P	N	P	P	P	N	N	N	P	N	N	N	N	P
CO-654	P	N	P	P	P	N	P	N	N	N	P	P	P	P	P	P	P	N	P	P	P	P	N	P	P
CO-655	P	P	P	P	N	P	N	P	N	N	P	N	P	P	P	N	P	P	P	P	P	P	N	N	P
CO-656	P	P	P	P	P	P	P	P	N	N	N	P	N	P	P	P	P	P	P	P	P	N	P	N	P
CO-657	P	P	P	P	P	P	P	P	P	N	P	P	P	P	P	P	P	N	P	N	P	N	N	N	P
CO-661	P	P	P	P	N	P	P	P	P	N	P	N	P	P	P	N	P	P	P	P	N	N	N	N	P
CO-662	P	N	P	P	N	N	N	N	N	P	P	N	P	P	P	N	P	N	P	N	P	N	N	P	P
CO-663	N	P	N	P	N	P	N	P	N	P	N	N	P	P	P	N	N	P	N	P	N	N	P	N	P
CO-665	P	N	P	P	P	N	N	N	N	N	P	N	P	P	P	N	P	N	P	P	P	N	N	P	P
CO-666	P	P	P	P	P	P	P	P	P	N	P	P	P	P	P	P	P	N	P	P	N	N	P	N	P
CO-667	P	P	P	P	N	P	P	P	P	P	P	N	P	P	P	N	P	N	P	P	N	N	N	N	N
CO-668	P	N	P	P	N	N	N	N	N	N	P	N	P	P	P	N	P	N	P	P	N	N	P	P	P
CO-669	P	N	P	P	N	N	N	N	N	N	P	N	P	P	P	N	P	N	P	N	P	N	P	N	P
CO-671	P	P	P	P	N	P	P	P	P	N	P	N	P	P	P	N	P	N	P	P	N	N	N	N	P
CO-672	P	P	N	P	P	P	P	P	P	P	P	N	P	P	P	N	P	P	P	P	P	N	N	N	P
CO-673	P	P	P	P	P	P	P	P	P	N	P	N	P	P	P	P	P	P	P	P	P	P	N	P	P
CO-674	P	N	P	P	P	N	P	N	N	N	N	P	N	P	P	P	P	N	P	N	P	N	P	N	P
CO-675	P	N	P	P	N	N	N	N	N	N	P	N	P	P	P	N	P	N	P	P	N	N	P	N	P
CO-676	P	P	P	P	P	P	P	P	P	N	P	P	P	P	P	P	P	N	P	P	N	N	P	P	P
CO-679	P	N	P	P	N	N	N	N	N	N	P	N	P	P	P	N	P	N	P	P	P	N	N	N	P
CO-683	P	P	P	P	P	P	P	P	P	P	N	P	P	P	P	P	P	N	P	N	P	P	N	N	P
CO-684	P	N	P	P	N	N	N	N	N	N	P	N	P	P	P	P	P	N	P	P	P	N	N	N	P
CO-686	P	P	P	P	N	P	N	P	N	N	P	N	P	P	P	N	P	N	P	P	P	N	P	N	P
CO-687	N	P	N	P	N	P	N	P	N	N	P	N	P	P	P	N	N	N	N	N	P	N	P	N	P
CO-689	P	P	P	P	N	P	P	P	P	P	P	N	P	P	P	N	P	N	P	P	P	N	P	P	P
CO-692	P	P	P	P	N	P	P	P	P	N	P	N	P	P	P	N	P	N	P	P	N	N	P	P	P
CO-694	P	N	P	P	P	P	P	N	N	N	P	P	P	P	P	P	P	N	P	N	P	N	P	N	N
CO-699	P	N	P	P	P	P	P	P	P	N	P	N	P	P	P	N	P	N	P	P	N	N	N	N	P
CO-702	P	P	P	P	P	P	P	P	P	N	N	P	N	P	P	P	P	N	P	P	P	N	N	P	P
CO-703	P	P	N	P	P	P	P	P	P	N	N	P	N	P	P	N	P	N	P	P	P	N	P	N	P
CO-724	P	P	P	P	P	P	P	P	P	N	N	P	N	P	P	P	P	P	P	P	P	P	N	N	P
CO-739	P	P	P	P	N	P	P	P	P	N	P	N	P	P	P	N	P	N	P	P	P	N	N	N	P
CO-748	P	P	P	P	P	P	P	P	P	P	N	N	P	P	P	P	P	N	P	P	P	P	N	N	P
CO-777	N	P	N	P	P	P	P	P	N	N	P	P	P	P	P	N	N	P	N	P	P	N	P	N	P
CO-818	P	P	P	P	P	P	P	P	N	N	P	P	P	P	P	N	P	P	P	N	P	N	N	P	P
CO-861	P	P	P	P	P	P	P	P	P	N	P	N	P	P	P	P	P	N	P	P	N	N	N	N	P
CO-878	P	P	P	P	N	P	N	P	N	N	P	N	P	P	P	N	P	P	P	P	P	N	N	N	P
CO-886	P	P	P	P	P	P	P	P	P	N	P	P	P	P	P	N	P	N	P	P	N	N	N	P	P
CO-930	P	P	P	P	P	P	P	P	P	N	P	P	P	P	P	P	P	N	P	P	P	N	P	N	P
CO-964	P	N	P	P	N	N	N	N	N	N	P	N	P	P	P	N	P	N	P	P	N	N	P	N	P
CO-965	P	P	P	P	P	P	P	P	N	P	N	N	P	P	P	P	P	P	P	N	P	N	P	N	P
CO-987	P	P	P	P	P	P	P	P	P	N	P	N	P	P	P	P	P	N	P	P	N	N	P	N	P
CO-1003	P	P	P	P	P	P	P	P	P	P	P	N	P	P	P	N	P	P	P	P	P	P	N	N	P
CO-1006	P	P	P	P	N	P	N	P	N	P	N	N	P	P	P	N	P	N	P	P	N	N	N	N	P
CO-1007	P	P	P	P	N	P	P	P	P	P	P	N	P	P	P	N	P	N	P	P	N	P	P	N	P
CO-1008	P	P	P	P	N	P	N	P	N	P	P	N	P	P	P	P	P	P	P	P	P	N	P	N	P
CO-1013	P	N	P	P	N	N	N	N	N	N	P	N	P	P	P	N	P	N	P	P	P	N	P	N	P
CO-1015	P	N	P	P	N	N	N	N	N	N	P	N	P	P	P	N	P	N	P	P	P	P	P	N	P
CO-1023	P	P	N	P	P	P	P	P	P	P	N	P	P	P	P	P	P	P	P	P	P	N	P	N	P
